# Supplementary material for: Cloning and Functional Characterization of a Pericarp Abundant Expression Promoter (AhGLP17-1P) From Peanut (Arachis hypogaea L.)
Source: Front Genet. 2022 Jan 20;12:821281. doi: 10.3389/fgene.2021.821281 (PMC8811503; doi:10.3389/fgene.2021.821281)
Supplement: Supplementary file 1 [file DataSheet1.ZIP]

Archive with 7 entries (7 files):
- Supplementary Table 1.docx
- Supplementary Table 2.docx
- Supplementary Table 3.docx
- Supplementary Table 4.docx
- Supplementary Table 5.docx
- Supplementary Table 6.xlsx
- Suppelemtary file 1.docx
