# Supplementary material for: Cloning and Functional Characterization of a Pericarp Abundant Expression Promoter (AhGLP17-1P) From Peanut (Arachis hypogaea L.)
Source: Front Genet. 2022 Jan 20;12:821281. doi: 10.3389/fgene.2021.821281 (PMC8811503; doi:10.3389/fgene.2021.821281)
Supplement: Supplementary file 1 [file DataSheet1.ZIP › Supplementary Table 6.xlsx]

## Sheet: Sheet1
Supplementary Table 6. Cis-acting regulatory DNA elements and transcription factors binding sites in promoter region of AhGLP17-1P predicted by New PLACE Database.
Factor or Site Name	Location	Strand	Sequence	SITE#	PubMed Accession #	Functions/Roles
SEF1MOTIF	522	(+)	ATATTTAWW	S000006	2535514, 1893110	"SEF1 (soybean embryo factor 1)" binding motif; sequence found in 5'-upstream region (-640; -765) of soybean beta-conglicinin (7S globulin) gene; W=A/T
SEF1MOTIF	1238	(-)	ATATTTAWW	S000006	2535514, 1893110	"SEF1 (soybean embryo factor 1)" binding motif; sequence found in 5'-upstream region (-640; -765) of soybean beta-conglicinin (7S globulin) gene; W=A/T
SEF1MOTIF	1339	(+)	ATATTTAWW	S000006	2535514, 1893110	"SEF1 (soybean embryo factor 1)" binding motif; sequence found in 5'-upstream region (-640; -765) of soybean beta-conglicinin (7S globulin) gene; W=A/T
SEF1MOTIF	1556	(+)	ATATTTAWW	S000006	2535514, 1893110	"SEF1 (soybean embryo factor 1)" binding motif; sequence found in 5'-upstream region (-640; -765) of soybean beta-conglicinin (7S globulin) gene; W=A/T
AMYBOX1	1152	(-)	TAACARA	S000020	9484474	"Amylase box"; Conserved sequence found in 5'-upstream region of alpha-amylase gene of rice, wheat, barley
AMYBOX1	1984	(+)	TAACARA	S000020	9484474	"Amylase box"; Conserved sequence found in 5'-upstream region of alpha-amylase gene of rice, wheat, barley
AMYBOX1	1994	(-)	TAACARA	S000020	9484474	"Amylase box"; Conserved sequence found in 5'-upstream region of alpha-amylase gene of rice, wheat, barley
AMYBOX2	969	(-)	TATCCAT	S000021	2102847, 9484474	"amylase box"; "amylase element"; Conserved sequence found in 5'upstream region of alpha-amylase gene of rice, wheat, barley; "amylase box"
AT1BOX	483	(-)	AATATTTTTATT	S000025	2562560, 2152164, 2901343, 2535544	"AT-1 box (AT-rich element)" found in the promoter region of the genes for tobacco (N.p.) chlorophyll a/b binding protein (cab) and small subunit of ribulose-1,5 bisphosphate carboxylase (rbcS)
CAATBOX1	14	(-)	CAAT	S000028	S000028	Sequences responsible for the tissue specific promoter activity of a pea legumin gene in tobacco
CAATBOX1	100	(+)	CAAT	S000028	S000028	Sequences responsible for the tissue specific promoter activity of a pea legumin gene in tobacco
CAATBOX1	118	(+)	CAAT	S000028	S000028	Sequences responsible for the tissue specific promoter activity of a pea legumin gene in tobacco
CAATBOX1	361	(+)	CAAT	S000028	S000028	Sequences responsible for the tissue specific promoter activity of a pea legumin gene in tobacco
CAATBOX1	371	(-)	CAAT	S000028	S000028	Sequences responsible for the tissue specific promoter activity of a pea legumin gene in tobacco
CAATBOX1	482	(+)	CAAT	S000028	S000028	Sequences responsible for the tissue specific promoter activity of a pea legumin gene in tobacco
CAATBOX1	498	(+)	CAAT	S000028	S000028	Sequences responsible for the tissue specific promoter activity of a pea legumin gene in tobacco
CAATBOX1	507	(+)	CAAT	S000028	S000028	Sequences responsible for the tissue specific promoter activity of a pea legumin gene in tobacco
CAATBOX1	606	(+)	CAAT	S000028	S000028	Sequences responsible for the tissue specific promoter activity of a pea legumin gene in tobacco
CAATBOX1	771	(+)	CAAT	S000028	S000028	Sequences responsible for the tissue specific promoter activity of a pea legumin gene in tobacco
CAATBOX1	802	(+)	CAAT	S000028	S000028	Sequences responsible for the tissue specific promoter activity of a pea legumin gene in tobacco
CAATBOX1	871	(-)	CAAT	S000028	S000028	Sequences responsible for the tissue specific promoter activity of a pea legumin gene in tobacco
CAATBOX1	991	(+)	CAAT	S000028	S000028	Sequences responsible for the tissue specific promoter activity of a pea legumin gene in tobacco
CAATBOX1	1137	(-)	CAAT	S000028	S000028	Sequences responsible for the tissue specific promoter activity of a pea legumin gene in tobacco
CAATBOX1	1395	(+)	CAAT	S000028	S000028	Sequences responsible for the tissue specific promoter activity of a pea legumin gene in tobacco
CAATBOX1	1516	(-)	CAAT	S000028	S000028	Sequences responsible for the tissue specific promoter activity of a pea legumin gene in tobacco
CAATBOX1	1585	(+)	CAAT	S000028	S000028	Sequences responsible for the tissue specific promoter activity of a pea legumin gene in tobacco
CAATBOX1	1601	(+)	CAAT	S000028	S000028	Sequences responsible for the tissue specific promoter activity of a pea legumin gene in tobacco
CAATBOX1	1628	(+)	CAAT	S000028	S000028	Sequences responsible for the tissue specific promoter activity of a pea legumin gene in tobacco
CAATBOX1	1666	(+)	CAAT	S000028	S000028	Sequences responsible for the tissue specific promoter activity of a pea legumin gene in tobacco
CAATBOX1	1720	(+)	CAAT	S000028	S000028	Sequences responsible for the tissue specific promoter activity of a pea legumin gene in tobacco
CAATBOX1	1740	(-)	CAAT	S000028	S000028	Sequences responsible for the tissue specific promoter activity of a pea legumin gene in tobacco
CAATBOX1	1763	(-)	CAAT	S000028	S000028	Sequences responsible for the tissue specific promoter activity of a pea legumin gene in tobacco
CAATBOX1	1812	(-)	CAAT	S000028	S000028	Sequences responsible for the tissue specific promoter activity of a pea legumin gene in tobacco
CAATBOX1	1842	(+)	CAAT	S000028	S000028	Sequences responsible for the tissue specific promoter activity of a pea legumin gene in tobacco
CAATBOX1	1896	(-)	CAAT	S000028	S000028	Sequences responsible for the tissue specific promoter activity of a pea legumin gene in tobacco
CAATBOX1	1976	(+)	CAAT	S000028	S000028	Sequences responsible for the tissue specific promoter activity of a pea legumin gene in tobacco
CAATBOX1	2028	(-)	CAAT	S000028	S000028	Sequences responsible for the tissue specific promoter activity of a pea legumin gene in tobacco
CAATBOX1	2104	(+)	CAAT	S000028	S000028	Sequences responsible for the tissue specific promoter activity of a pea legumin gene in tobacco
CAATBOX1	2145	(-)	CAAT	S000028	S000028	Sequences responsible for the tissue specific promoter activity of a pea legumin gene in tobacco
CAATBOX1	2234	(+)	CAAT	S000028	S000028	Sequences responsible for the tissue specific promoter activity of a pea legumin gene in tobacco
CAATBOX1	2284	(-)	CAAT	S000028	S000028	Sequences responsible for the tissue specific promoter activity of a pea legumin gene in tobacco
CAATBOX1	2299	(+)	CAAT	S000028	S000028	Sequences responsible for the tissue specific promoter activity of a pea legumin gene in tobacco
CCAATBOX1	371	(-)	CCAAT	S000030	1736093, 12114568, 17138697	"CCAAT box" found in the promoter of heat shock protein genes; Located immediately upstream from the most distal HSE of the promoter
CCAATBOX1	990	(+)	CCAAT	S000030	1736093, 12114568, 17138697	"CCAAT box" found in the promoter of heat shock protein genes; Located immediately upstream from the most distal HSE of the promoter
CCAATBOX1	1516	(-)	CCAAT	S000030	1736093, 12114568, 17138697	"CCAAT box" found in the promoter of heat shock protein genes; Located immediately upstream from the most distal HSE of the promoter
CCAATBOX1	1841	(+)	CCAAT	S000030	1736093, 12114568, 17138697	"CCAAT box" found in the promoter of heat shock protein genes; Located immediately upstream from the most distal HSE of the promoter
CCAATBOX1	1975	(+)	CCAAT	S000030	1736093, 12114568, 17138697	"CCAAT box" found in the promoter of heat shock protein genes; Located immediately upstream from the most distal HSE of the promoter
CCAATBOX1	2103	(+)	CCAAT	S000030	1736093, 12114568, 17138697	"CCAAT box" found in the promoter of heat shock protein genes; Located immediately upstream from the most distal HSE of the promoter
CCAATBOX1	2145	(-)	CCAAT	S000030	1736093, 12114568, 17138697	"CCAAT box" found in the promoter of heat shock protein genes; Located immediately upstream from the most distal HSE of the promoter
ERELEE4	1226	(-)	AWTTCAAA	S000037	8090746, 8327464, 16040666, 15988560	"ERE (ethylene responsive element)" of tomato (L.e.) E4 and carnation GST1 genes; GST1 is related to senescence; Found in the 5'-LTR region of TLC1.1 retrotransposon family in Lycopersicon chilense
ERELEE4	1509	(+)	AWTTCAAA	S000037	8090746, 8327464, 16040666, 15988560	"ERE (ethylene responsive element)" of tomato (L.e.) E4 and carnation GST1 genes; GST1 is related to senescence; Found in the 5'-LTR region of TLC1.1 retrotransposon family in Lycopersicon chilense
GATABOX	28	(+)	GATA	S000039	2535536, 2152164, 2651885, 12139008, 15084732, 16762033	ASF-2; GATA box; Cab; chlorophyll a/b binding protein; leaf; shoot;
GATABOX	197	(+)	GATA	S000039	2535536, 2152164, 2651885, 12139008, 15084732, 16762033	ASF-2; GATA box; Cab; chlorophyll a/b binding protein; leaf; shoot;
GATABOX	228	(+)	GATA	S000039	2535536, 2152164, 2651885, 12139008, 15084732, 16762033	ASF-2; GATA box; Cab; chlorophyll a/b binding protein; leaf; shoot;
GATABOX	234	(+)	GATA	S000039	2535536, 2152164, 2651885, 12139008, 15084732, 16762033	ASF-2; GATA box; Cab; chlorophyll a/b binding protein; leaf; shoot;
GATABOX	317	(+)	GATA	S000039	2535536, 2152164, 2651885, 12139008, 15084732, 16762033	ASF-2; GATA box; Cab; chlorophyll a/b binding protein; leaf; shoot;
GATABOX	375	(+)	GATA	S000039	2535536, 2152164, 2651885, 12139008, 15084732, 16762033	ASF-2; GATA box; Cab; chlorophyll a/b binding protein; leaf; shoot;
GATABOX	516	(-)	GATA	S000039	2535536, 2152164, 2651885, 12139008, 15084732, 16762033	ASF-2; GATA box; Cab; chlorophyll a/b binding protein; leaf; shoot;
GATABOX	521	(+)	GATA	S000039	2535536, 2152164, 2651885, 12139008, 15084732, 16762033	ASF-2; GATA box; Cab; chlorophyll a/b binding protein; leaf; shoot;
GATABOX	586	(+)	GATA	S000039	2535536, 2152164, 2651885, 12139008, 15084732, 16762033	ASF-2; GATA box; Cab; chlorophyll a/b binding protein; leaf; shoot;
GATABOX	972	(+)	GATA	S000039	2535536, 2152164, 2651885, 12139008, 15084732, 16762033	ASF-2; GATA box; Cab; chlorophyll a/b binding protein; leaf; shoot;
GATABOX	1194	(+)	GATA	S000039	2535536, 2152164, 2651885, 12139008, 15084732, 16762033	ASF-2; GATA box; Cab; chlorophyll a/b binding protein; leaf; shoot;
GATABOX	1443	(+)	GATA	S000039	2535536, 2152164, 2651885, 12139008, 15084732, 16762033	ASF-2; GATA box; Cab; chlorophyll a/b binding protein; leaf; shoot;
GATABOX	1481	(-)	GATA	S000039	2535536, 2152164, 2651885, 12139008, 15084732, 16762033	ASF-2; GATA box; Cab; chlorophyll a/b binding protein; leaf; shoot;
GATABOX	1536	(+)	GATA	S000039	2535536, 2152164, 2651885, 12139008, 15084732, 16762033	ASF-2; GATA box; Cab; chlorophyll a/b binding protein; leaf; shoot;
GATABOX	1555	(+)	GATA	S000039	2535536, 2152164, 2651885, 12139008, 15084732, 16762033	ASF-2; GATA box; Cab; chlorophyll a/b binding protein; leaf; shoot;
GATABOX	1730	(+)	GATA	S000039	2535536, 2152164, 2651885, 12139008, 15084732, 16762033	ASF-2; GATA box; Cab; chlorophyll a/b binding protein; leaf; shoot;
GATABOX	1752	(-)	GATA	S000039	2535536, 2152164, 2651885, 12139008, 15084732, 16762033	ASF-2; GATA box; Cab; chlorophyll a/b binding protein; leaf; shoot;
GATABOX	2078	(+)	GATA	S000039	2535536, 2152164, 2651885, 12139008, 15084732, 16762033	ASF-2; GATA box; Cab; chlorophyll a/b binding protein; leaf; shoot;
GATABOX	2279	(+)	GATA	S000039	2535536, 2152164, 2651885, 12139008, 15084732, 16762033	ASF-2; GATA box; Cab; chlorophyll a/b binding protein; leaf; shoot;
MARABOX1	1793	(-)	AATAAAYAAA	S000063	2695485	"A-box" found in SAR (scaffold attachment region; or matrix attachment region, MAR)
MARTBOX	68	(+)	TTWTWTTWTT	S000067	2695485	"T-Box"; Motif found in SAR (scaffold attachment region; or matrix attachment region, MAR)
MARTBOX	73	(+)	TTWTWTTWTT	S000067	2695485	"T-Box"; Motif found in SAR (scaffold attachment region; or matrix attachment region, MAR)
MARTBOX	76	(+)	TTWTWTTWTT	S000067	2695485	"T-Box"; Motif found in SAR (scaffold attachment region; or matrix attachment region, MAR)
MARTBOX	78	(+)	TTWTWTTWTT	S000067	2695485	"T-Box"; Motif found in SAR (scaffold attachment region; or matrix attachment region, MAR)
MARTBOX	1286	(-)	TTWTWTTWTT	S000067	2695485	"T-Box"; Motif found in SAR (scaffold attachment region; or matrix attachment region, MAR)
MARTBOX	1291	(-)	TTWTWTTWTT	S000067	2695485	"T-Box"; Motif found in SAR (scaffold attachment region; or matrix attachment region, MAR)
MARTBOX	1407	(+)	TTWTWTTWTT	S000067	2695485	"T-Box"; Motif found in SAR (scaffold attachment region; or matrix attachment region, MAR)
MARTBOX	1410	(+)	TTWTWTTWTT	S000067	2695485	"T-Box"; Motif found in SAR (scaffold attachment region; or matrix attachment region, MAR)
NAPINMOTIFBN	202	(-)	TACACAT	S000070	2029903	Sequence found in 5' upstream region (-6, -95, -188) of napin (2S albumin) gene in Brassica napus (B.n.); Interact with a protein present in crude nuclear extracts from developing B. napus seeds
POLASIG1	72	(-)	AATAAA	S000080	3697078, 2370848, 15965016	"PolyA signal"; poly A signal found in legA gene of pea, rice alpha-amylase; -10 to -30 in the case of animal genes. Near upstream elements (NUE) in Arabidopsis (Loke et al. 2005)
POLASIG1	77	(-)	AATAAA	S000080	3697078, 2370848, 15965016	"PolyA signal"; poly A signal found in legA gene of pea, rice alpha-amylase; -10 to -30 in the case of animal genes. Near upstream elements (NUE) in Arabidopsis (Loke et al. 2005)
POLASIG1	185	(+)	AATAAA	S000080	3697078, 2370848, 15965016	"PolyA signal"; poly A signal found in legA gene of pea, rice alpha-amylase; -10 to -30 in the case of animal genes. Near upstream elements (NUE) in Arabidopsis (Loke et al. 2005)
POLASIG1	483	(+)	AATAAA	S000080	3697078, 2370848, 15965016	"PolyA signal"; poly A signal found in legA gene of pea, rice alpha-amylase; -10 to -30 in the case of animal genes. Near upstream elements (NUE) in Arabidopsis (Loke et al. 2005)
POLASIG1	598	(-)	AATAAA	S000080	3697078, 2370848, 15965016	"PolyA signal"; poly A signal found in legA gene of pea, rice alpha-amylase; -10 to -30 in the case of animal genes. Near upstream elements (NUE) in Arabidopsis (Loke et al. 2005)
POLASIG1	777	(+)	AATAAA	S000080	3697078, 2370848, 15965016	"PolyA signal"; poly A signal found in legA gene of pea, rice alpha-amylase; -10 to -30 in the case of animal genes. Near upstream elements (NUE) in Arabidopsis (Loke et al. 2005)
POLASIG1	1212	(+)	AATAAA	S000080	3697078, 2370848, 15965016	"PolyA signal"; poly A signal found in legA gene of pea, rice alpha-amylase; -10 to -30 in the case of animal genes. Near upstream elements (NUE) in Arabidopsis (Loke et al. 2005)
POLASIG1	1286	(+)	AATAAA	S000080	3697078, 2370848, 15965016	"PolyA signal"; poly A signal found in legA gene of pea, rice alpha-amylase; -10 to -30 in the case of animal genes. Near upstream elements (NUE) in Arabidopsis (Loke et al. 2005)
POLASIG1	1299	(+)	AATAAA	S000080	3697078, 2370848, 15965016	"PolyA signal"; poly A signal found in legA gene of pea, rice alpha-amylase; -10 to -30 in the case of animal genes. Near upstream elements (NUE) in Arabidopsis (Loke et al. 2005)
POLASIG1	1346	(+)	AATAAA	S000080	3697078, 2370848, 15965016	"PolyA signal"; poly A signal found in legA gene of pea, rice alpha-amylase; -10 to -30 in the case of animal genes. Near upstream elements (NUE) in Arabidopsis (Loke et al. 2005)
POLASIG1	1411	(-)	AATAAA	S000080	3697078, 2370848, 15965016	"PolyA signal"; poly A signal found in legA gene of pea, rice alpha-amylase; -10 to -30 in the case of animal genes. Near upstream elements (NUE) in Arabidopsis (Loke et al. 2005)
POLASIG1	1470	(+)	AATAAA	S000080	3697078, 2370848, 15965016	"PolyA signal"; poly A signal found in legA gene of pea, rice alpha-amylase; -10 to -30 in the case of animal genes. Near upstream elements (NUE) in Arabidopsis (Loke et al. 2005)
POLASIG1	1540	(+)	AATAAA	S000080	3697078, 2370848, 15965016	"PolyA signal"; poly A signal found in legA gene of pea, rice alpha-amylase; -10 to -30 in the case of animal genes. Near upstream elements (NUE) in Arabidopsis (Loke et al. 2005)
POLASIG1	1559	(-)	AATAAA	S000080	3697078, 2370848, 15965016	"PolyA signal"; poly A signal found in legA gene of pea, rice alpha-amylase; -10 to -30 in the case of animal genes. Near upstream elements (NUE) in Arabidopsis (Loke et al. 2005)
POLASIG1	1592	(-)	AATAAA	S000080	3697078, 2370848, 15965016	"PolyA signal"; poly A signal found in legA gene of pea, rice alpha-amylase; -10 to -30 in the case of animal genes. Near upstream elements (NUE) in Arabidopsis (Loke et al. 2005)
POLASIG1	1660	(-)	AATAAA	S000080	3697078, 2370848, 15965016	"PolyA signal"; poly A signal found in legA gene of pea, rice alpha-amylase; -10 to -30 in the case of animal genes. Near upstream elements (NUE) in Arabidopsis (Loke et al. 2005)
POLASIG1	1793	(-)	AATAAA	S000080	3697078, 2370848, 15965016	"PolyA signal"; poly A signal found in legA gene of pea, rice alpha-amylase; -10 to -30 in the case of animal genes. Near upstream elements (NUE) in Arabidopsis (Loke et al. 2005)
POLASIG1	1797	(-)	AATAAA	S000080	3697078, 2370848, 15965016	"PolyA signal"; poly A signal found in legA gene of pea, rice alpha-amylase; -10 to -30 in the case of animal genes. Near upstream elements (NUE) in Arabidopsis (Loke et al. 2005)
POLASIG1	1809	(-)	AATAAA	S000080	3697078, 2370848, 15965016	"PolyA signal"; poly A signal found in legA gene of pea, rice alpha-amylase; -10 to -30 in the case of animal genes. Near upstream elements (NUE) in Arabidopsis (Loke et al. 2005)
POLASIG1	1867	(+)	AATAAA	S000080	3697078, 2370848, 15965016	"PolyA signal"; poly A signal found in legA gene of pea, rice alpha-amylase; -10 to -30 in the case of animal genes. Near upstream elements (NUE) in Arabidopsis (Loke et al. 2005)
POLASIG1	1876	(-)	AATAAA	S000080	3697078, 2370848, 15965016	"PolyA signal"; poly A signal found in legA gene of pea, rice alpha-amylase; -10 to -30 in the case of animal genes. Near upstream elements (NUE) in Arabidopsis (Loke et al. 2005)
POLASIG1	1927	(-)	AATAAA	S000080	3697078, 2370848, 15965016	"PolyA signal"; poly A signal found in legA gene of pea, rice alpha-amylase; -10 to -30 in the case of animal genes. Near upstream elements (NUE) in Arabidopsis (Loke et al. 2005)
POLASIG2	525	(-)	AATTAAA	S000081	2370848	"PolyA signal"; poly A signal found in rice alpha-amylase; -10 to DE -30 in the case of animal genes
POLASIG2	670	(-)	AATTAAA	S000081	2370848	"PolyA signal"; poly A signal found in rice alpha-amylase; -10 to DE -30 in the case of animal genes
POLASIG2	753	(-)	AATTAAA	S000081	2370848	"PolyA signal"; poly A signal found in rice alpha-amylase; -10 to DE -30 in the case of animal genes
POLASIG2	1400	(+)	AATTAAA	S000081	2370848	"PolyA signal"; poly A signal found in rice alpha-amylase; -10 to DE -30 in the case of animal genes
POLASIG2	1417	(-)	AATTAAA	S000081	2370848	"PolyA signal"; poly A signal found in rice alpha-amylase; -10 to DE -30 in the case of animal genes
POLASIG2	1757	(+)	AATTAAA	S000081	2370848	"PolyA signal"; poly A signal found in rice alpha-amylase; -10 to DE -30 in the case of animal genes
POLASIG2	1861	(+)	AATTAAA	S000081	2370848	"PolyA signal"; poly A signal found in rice alpha-amylase; -10 to DE -30 in the case of animal genes
POLASIG2	1881	(-)	AATTAAA	S000081	2370848	"PolyA signal"; poly A signal found in rice alpha-amylase; -10 to DE -30 in the case of animal genes
POLASIG2	1884	(+)	AATTAAA	S000081	2370848	"PolyA signal"; poly A signal found in rice alpha-amylase; -10 to DE -30 in the case of animal genes
POLASIG2	1890	(+)	AATTAAA	S000081	2370848	"PolyA signal"; poly A signal found in rice alpha-amylase; -10 to DE -30 in the case of animal genes
POLASIG3	291	(-)	AATAAT	S000088	3697078	"Plant polyA signal"; Consensus sequence for plant polyadenylation signal
POLASIG3	649	(-)	AATAAT	S000088	3697078	"Plant polyA signal"; Consensus sequence for plant polyadenylation signal
POLASIG3	1005	(+)	AATAAT	S000088	3697078	"Plant polyA signal"; Consensus sequence for plant polyadenylation signal
POLASIG3	1170	(+)	AATAAT	S000088	3697078	"Plant polyA signal"; Consensus sequence for plant polyadenylation signal
POLASIG3	1262	(+)	AATAAT	S000088	3697078	"Plant polyA signal"; Consensus sequence for plant polyadenylation signal
POLASIG3	1291	(+)	AATAAT	S000088	3697078	"Plant polyA signal"; Consensus sequence for plant polyadenylation signal
POLASIG3	1308	(-)	AATAAT	S000088	3697078	"Plant polyA signal"; Consensus sequence for plant polyadenylation signal
POLASIG3	1595	(-)	AATAAT	S000088	3697078	"Plant polyA signal"; Consensus sequence for plant polyadenylation signal
POLASIG3	1619	(-)	AATAAT	S000088	3697078	"Plant polyA signal"; Consensus sequence for plant polyadenylation signal
POLASIG3	1622	(-)	AATAAT	S000088	3697078	"Plant polyA signal"; Consensus sequence for plant polyadenylation signal
POLASIG3	1629	(+)	AATAAT	S000088	3697078	"Plant polyA signal"; Consensus sequence for plant polyadenylation signal
POLASIG3	1734	(-)	AATAAT	S000088	3697078	"Plant polyA signal"; Consensus sequence for plant polyadenylation signal
POLASIG3	1737	(-)	AATAAT	S000088	3697078	"Plant polyA signal"; Consensus sequence for plant polyadenylation signal
POLASIG3	1831	(-)	AATAAT	S000088	3697078	"Plant polyA signal"; Consensus sequence for plant polyadenylation signal
POLASIG3	1858	(+)	AATAAT	S000088	3697078	"Plant polyA signal"; Consensus sequence for plant polyadenylation signal
POLASIG3	2136	(+)	AATAAT	S000088	3697078	"Plant polyA signal"; Consensus sequence for plant polyadenylation signal
POLASIG3	2251	(+)	AATAAT	S000088	3697078	"Plant polyA signal"; Consensus sequence for plant polyadenylation signal
ROOTMOTIFTAPOX1	12	(+)	ATATT	S000098	7581519	Evaluation in tobacco of the organ specificity and strength of the rol D promoter, domain A of the 35S promoter and the 35S^2 promoter
ROOTMOTIFTAPOX1	119	(-)	ATATT	S000098	7581519	Evaluation in tobacco of the organ specificity and strength of the rol D promoter, domain A of the 35S promoter and the 35S^2 promoter
ROOTMOTIFTAPOX1	289	(+)	ATATT	S000098	7581519	Evaluation in tobacco of the organ specificity and strength of the rol D promoter, domain A of the 35S promoter and the 35S^2 promoter
ROOTMOTIFTAPOX1	376	(+)	ATATT	S000098	7581519	Evaluation in tobacco of the organ specificity and strength of the rol D promoter, domain A of the 35S promoter and the 35S^2 promoter
ROOTMOTIFTAPOX1	405	(+)	ATATT	S000098	7581519	Evaluation in tobacco of the organ specificity and strength of the rol D promoter, domain A of the 35S promoter and the 35S^2 promoter
ROOTMOTIFTAPOX1	470	(-)	ATATT	S000098	7581519	Evaluation in tobacco of the organ specificity and strength of the rol D promoter, domain A of the 35S promoter and the 35S^2 promoter
ROOTMOTIFTAPOX1	489	(-)	ATATT	S000098	7581519	Evaluation in tobacco of the organ specificity and strength of the rol D promoter, domain A of the 35S promoter and the 35S^2 promoter
ROOTMOTIFTAPOX1	490	(+)	ATATT	S000098	7581519	Evaluation in tobacco of the organ specificity and strength of the rol D promoter, domain A of the 35S promoter and the 35S^2 promoter
ROOTMOTIFTAPOX1	499	(-)	ATATT	S000098	7581519	Evaluation in tobacco of the organ specificity and strength of the rol D promoter, domain A of the 35S promoter and the 35S^2 promoter
ROOTMOTIFTAPOX1	522	(+)	ATATT	S000098	7581519	Evaluation in tobacco of the organ specificity and strength of the rol D promoter, domain A of the 35S promoter and the 35S^2 promoter
ROOTMOTIFTAPOX1	557	(-)	ATATT	S000098	7581519	Evaluation in tobacco of the organ specificity and strength of the rol D promoter, domain A of the 35S promoter and the 35S^2 promoter
ROOTMOTIFTAPOX1	558	(+)	ATATT	S000098	7581519	Evaluation in tobacco of the organ specificity and strength of the rol D promoter, domain A of the 35S promoter and the 35S^2 promoter
ROOTMOTIFTAPOX1	656	(-)	ATATT	S000098	7581519	Evaluation in tobacco of the organ specificity and strength of the rol D promoter, domain A of the 35S promoter and the 35S^2 promoter
ROOTMOTIFTAPOX1	730	(+)	ATATT	S000098	7581519	Evaluation in tobacco of the organ specificity and strength of the rol D promoter, domain A of the 35S promoter and the 35S^2 promoter
ROOTMOTIFTAPOX1	772	(-)	ATATT	S000098	7581519	Evaluation in tobacco of the organ specificity and strength of the rol D promoter, domain A of the 35S promoter and the 35S^2 promoter
ROOTMOTIFTAPOX1	1072	(-)	ATATT	S000098	7581519	Evaluation in tobacco of the organ specificity and strength of the rol D promoter, domain A of the 35S promoter and the 35S^2 promoter
ROOTMOTIFTAPOX1	1179	(+)	ATATT	S000098	7581519	Evaluation in tobacco of the organ specificity and strength of the rol D promoter, domain A of the 35S promoter and the 35S^2 promoter
ROOTMOTIFTAPOX1	1231	(-)	ATATT	S000098	7581519	Evaluation in tobacco of the organ specificity and strength of the rol D promoter, domain A of the 35S promoter and the 35S^2 promoter
ROOTMOTIFTAPOX1	1242	(-)	ATATT	S000098	7581519	Evaluation in tobacco of the organ specificity and strength of the rol D promoter, domain A of the 35S promoter and the 35S^2 promoter
ROOTMOTIFTAPOX1	1265	(-)	ATATT	S000098	7581519	Evaluation in tobacco of the organ specificity and strength of the rol D promoter, domain A of the 35S promoter and the 35S^2 promoter
ROOTMOTIFTAPOX1	1266	(+)	ATATT	S000098	7581519	Evaluation in tobacco of the organ specificity and strength of the rol D promoter, domain A of the 35S promoter and the 35S^2 promoter
ROOTMOTIFTAPOX1	1294	(-)	ATATT	S000098	7581519	Evaluation in tobacco of the organ specificity and strength of the rol D promoter, domain A of the 35S promoter and the 35S^2 promoter
ROOTMOTIFTAPOX1	1339	(+)	ATATT	S000098	7581519	Evaluation in tobacco of the organ specificity and strength of the rol D promoter, domain A of the 35S promoter and the 35S^2 promoter
ROOTMOTIFTAPOX1	1506	(-)	ATATT	S000098	7581519	Evaluation in tobacco of the organ specificity and strength of the rol D promoter, domain A of the 35S promoter and the 35S^2 promoter
ROOTMOTIFTAPOX1	1507	(+)	ATATT	S000098	7581519	Evaluation in tobacco of the organ specificity and strength of the rol D promoter, domain A of the 35S promoter and the 35S^2 promoter
ROOTMOTIFTAPOX1	1545	(-)	ATATT	S000098	7581519	Evaluation in tobacco of the organ specificity and strength of the rol D promoter, domain A of the 35S promoter and the 35S^2 promoter
ROOTMOTIFTAPOX1	1556	(+)	ATATT	S000098	7581519	Evaluation in tobacco of the organ specificity and strength of the rol D promoter, domain A of the 35S promoter and the 35S^2 promoter
ROOTMOTIFTAPOX1	1632	(-)	ATATT	S000098	7581519	Evaluation in tobacco of the organ specificity and strength of the rol D promoter, domain A of the 35S promoter and the 35S^2 promoter
ROOTMOTIFTAPOX1	1642	(-)	ATATT	S000098	7581519	Evaluation in tobacco of the organ specificity and strength of the rol D promoter, domain A of the 35S promoter and the 35S^2 promoter
ROOTMOTIFTAPOX1	1643	(+)	ATATT	S000098	7581519	Evaluation in tobacco of the organ specificity and strength of the rol D promoter, domain A of the 35S promoter and the 35S^2 promoter
ROOTMOTIFTAPOX1	1829	(+)	ATATT	S000098	7581519	Evaluation in tobacco of the organ specificity and strength of the rol D promoter, domain A of the 35S promoter and the 35S^2 promoter
ROOTMOTIFTAPOX1	1966	(+)	ATATT	S000098	7581519	Evaluation in tobacco of the organ specificity and strength of the rol D promoter, domain A of the 35S promoter and the 35S^2 promoter
ROOTMOTIFTAPOX1	2176	(+)	ATATT	S000098	7581519	Evaluation in tobacco of the organ specificity and strength of the rol D promoter, domain A of the 35S promoter and the 35S^2 promoter
ROOTMOTIFTAPOX1	2185	(-)	ATATT	S000098	7581519	Evaluation in tobacco of the organ specificity and strength of the rol D promoter, domain A of the 35S promoter and the 35S^2 promoter
ROOTMOTIFTAPOX1	2188	(+)	ATATT	S000098	7581519	Evaluation in tobacco of the organ specificity and strength of the rol D promoter, domain A of the 35S promoter and the 35S^2 promoter
ROOTMOTIFTAPOX1	2254	(-)	ATATT	S000098	7581519	Evaluation in tobacco of the organ specificity and strength of the rol D promoter, domain A of the 35S promoter and the 35S^2 promoter
ROOTMOTIFTAPOX1	2255	(+)	ATATT	S000098	7581519	Evaluation in tobacco of the organ specificity and strength of the rol D promoter, domain A of the 35S promoter and the 35S^2 promoter
RYREPEATLEGUMINBOX	2204	(+)	CATGCAY	S000100	8111031	"RY repeat (CATGCAY)" or legumin box found in seed-storage protein genes in legume such as soybean (G.m.)
SEF4MOTIFGM7S	485	(-)	RTTTTTR	S000103	2535514, 1893110	"SEF4 binding site"; Soybean (G.m.) consensus sequence found in 5'upstream region (-199) of beta-conglycinin (7S globulin) gene (Gmg17.1); "Binding with SEF4 (soybean embryo factor 4)"; R=A/G
SEF4MOTIFGM7S	1214	(-)	RTTTTTR	S000103	2535514, 1893110	"SEF4 binding site"; Soybean (G.m.) consensus sequence found in 5'upstream region (-199) of beta-conglycinin (7S globulin) gene (Gmg17.1); "Binding with SEF4 (soybean embryo factor 4)"; R=A/G
SEF4MOTIFGM7S	1414	(+)	RTTTTTR	S000103	2535514, 1893110	"SEF4 binding site"; Soybean (G.m.) consensus sequence found in 5'upstream region (-199) of beta-conglycinin (7S globulin) gene (Gmg17.1); "Binding with SEF4 (soybean embryo factor 4)"; R=A/G
SEF4MOTIFGM7S	1433	(-)	RTTTTTR	S000103	2535514, 1893110	"SEF4 binding site"; Soybean (G.m.) consensus sequence found in 5'upstream region (-199) of beta-conglycinin (7S globulin) gene (Gmg17.1); "Binding with SEF4 (soybean embryo factor 4)"; R=A/G
SEF4MOTIFGM7S	1638	(-)	RTTTTTR	S000103	2535514, 1893110	"SEF4 binding site"; Soybean (G.m.) consensus sequence found in 5'upstream region (-199) of beta-conglycinin (7S globulin) gene (Gmg17.1); "Binding with SEF4 (soybean embryo factor 4)"; R=A/G
SEF4MOTIFGM7S	1645	(+)	RTTTTTR	S000103	2535514, 1893110	"SEF4 binding site"; Soybean (G.m.) consensus sequence found in 5'upstream region (-199) of beta-conglycinin (7S globulin) gene (Gmg17.1); "Binding with SEF4 (soybean embryo factor 4)"; R=A/G
SEF4MOTIFGM7S	2132	(-)	RTTTTTR	S000103	2535514, 1893110	"SEF4 binding site"; Soybean (G.m.) consensus sequence found in 5'upstream region (-199) of beta-conglycinin (7S globulin) gene (Gmg17.1); "Binding with SEF4 (soybean embryo factor 4)"; R=A/G
TATABOX2	399	(-)	TATAAAT	S000109	2710102, 14660650	TATA box found in the 5'upstream region of pea legA gene; sporamin A of sweet potato; TATA box found in beta-phaseolin promoter
TATABOX2	836	(+)	TATAAAT	S000109	2710102, 14660650	TATA box found in the 5'upstream region of pea legA gene; sporamin A of sweet potato; TATA box found in beta-phaseolin promoter
TATABOX2	1930	(-)	TATAAAT	S000109	2710102, 14660650	TATA box found in the 5'upstream region of pea legA gene; sporamin A of sweet potato; TATA box found in beta-phaseolin promoter
TATABOX2	2313	(+)	TATAAAT	S000109	2710102, 14660650	TATA box found in the 5'upstream region of pea legA gene; sporamin A of sweet potato; TATA box found in beta-phaseolin promoter
TATABOX3	2256	(+)	TATTAAT	S000110	N/A	"TATA box"; TATA box found in the 5'upstream region of sweet potato sporamin A gene
TATABOX4	207	(+)	TATATAA	S000111	14660650	TATA box found in the 5'upstream region of sweet potato sporamin A gene
TATABOX4	401	(-)	TATATAA	S000111	14660650	TATA box found in the 5'upstream region of sweet potato sporamin A gene
TATABOX4	940	(+)	TATATAA	S000111	14660650	TATA box found in the 5'upstream region of sweet potato sporamin A gene
TATABOX4	1634	(+)	TATATAA	S000111	14660650	TATA box found in the 5'upstream region of sweet potato sporamin A gene
TATABOX4	1768	(-)	TATATAA	S000111	14660650	TATA box found in the 5'upstream region of sweet potato sporamin A gene
TATABOX4	1769	(+)	TATATAA	S000111	14660650	TATA box found in the 5'upstream region of sweet potato sporamin A gene
TATABOX4	1901	(-)	TATATAA	S000111	14660650	TATA box found in the 5'upstream region of sweet potato sporamin A gene
TATABOX4	1902	(+)	TATATAA	S000111	14660650	TATA box found in the 5'upstream region of sweet potato sporamin A gene
TATABOX4	2124	(-)	TATATAA	S000111	14660650	TATA box found in the 5'upstream region of sweet potato sporamin A gene
IBOX	228	(+)	GATAAG	S000124	2902624, 2347304, 10652136	Binding site of LeMYB1, that is a member of a novel class of myb-like proteins; LeMYBI act as a transcriptional activator
IBOX	972	(+)	GATAAG	S000124	2902624, 2347304, 10652136	Binding site of LeMYB1, that is a member of a novel class of myb-like proteins; LeMYBI act as a transcriptional activator
GT1CORE	892	(-)	GGTTAA	S000125	3243271, 2152164, 8955086	Critical for GT-1 binding to box II of rbcS; See S000051 GT1MOTIF1; For a compilation of related GT elements and factors
GT1CORE	1778	(-)	GGTTAA	S000125	3243271, 2152164, 8955086	Critical for GT-1 binding to box II of rbcS; See S000051 GT1MOTIF1; For a compilation of related GT elements and factors
RBCSCONSENSUS	218	(-)	AATCCAA	S000127	2347304	rbcS general consensus sequence
RBCSCONSENSUS	661	(+)	AATCCAA	S000127	2347304	rbcS general consensus sequence
RBCSCONSENSUS	738	(-)	AATCCAA	S000127	2347304	rbcS general consensus sequence
ELRECOREPCRP1	859	(+)	TTGACC	S000142	8896462, 10469648, 10785665, 10794538, 11971132, 14976236	ElRE (Elicitor Responsive Element) core of parsley (P.c.) PR1 genes; consensus sequence of elements W1 and W2 of parsley PR1-1 and PR1-2 promoters; Box W1 and W2 are the binding site of WRKY1 and WRKY2, respectively; ERE; "WA box"; One of the W boxes found in the Parsley (P.c.)
ELRECOREPCRP1	963	(-)	TTGACC	S000142	8896462, 10469648, 10785665, 10794538, 11971132, 14976236	ElRE (Elicitor Responsive Element) core of parsley (P.c.) PR1 genes; consensus sequence of elements W1 and W2 of parsley PR1-1 and PR1-2 promoters; Box W1 and W2 are the binding site of WRKY1 and WRKY2, respectively; ERE; "WA box"; One of the W boxes found in the Parsley (P.c.)
ELRECOREPCRP1	2029	(+)	TTGACC	S000142	8896462, 10469648, 10785665, 10794538, 11971132, 14976236	ElRE (Elicitor Responsive Element) core of parsley (P.c.) PR1 genes; consensus sequence of elements W1 and W2 of parsley PR1-1 and PR1-2 promoters; Box W1 and W2 are the binding site of WRKY1 and WRKY2, respectively; ERE; "WA box"; One of the W boxes found in the Parsley (P.c.)
2SSEEDPROTBANAPA	855	(-)	CAAACAC	S000143	8818291	Conserved in many storage-protein gene promoters; May be important for high activity of the napA promoter
EBOXBNNAPA	543	(-)	CANNTG	S000144	8818291, 15821875	E-box of napA storage-protein gene of Brassica napus (B.n.); See DE S000042 (CACGTGMOTIF); see S000407 (Myc consensus: CANNTG); This sequence is also known as RRE (R response element)
EBOXBNNAPA	543	(+)	CANNTG	S000144	8818291, 15821875	E-box of napA storage-protein gene of Brassica napus (B.n.); See DE S000042 (CACGTGMOTIF); see S000407 (Myc consensus: CANNTG); This sequence is also known as RRE (R response element)
EBOXBNNAPA	735	(-)	CANNTG	S000144	8818291, 15821875	E-box of napA storage-protein gene of Brassica napus (B.n.); See DE S000042 (CACGTGMOTIF); see S000407 (Myc consensus: CANNTG); This sequence is also known as RRE (R response element)
EBOXBNNAPA	735	(+)	CANNTG	S000144	8818291, 15821875	E-box of napA storage-protein gene of Brassica napus (B.n.); See DE S000042 (CACGTGMOTIF); see S000407 (Myc consensus: CANNTG); This sequence is also known as RRE (R response element)
EBOXBNNAPA	966	(-)	CANNTG	S000144	8818291, 15821875	E-box of napA storage-protein gene of Brassica napus (B.n.); See DE S000042 (CACGTGMOTIF); see S000407 (Myc consensus: CANNTG); This sequence is also known as RRE (R response element)
EBOXBNNAPA	966	(+)	CANNTG	S000144	8818291, 15821875	E-box of napA storage-protein gene of Brassica napus (B.n.); See DE S000042 (CACGTGMOTIF); see S000407 (Myc consensus: CANNTG); This sequence is also known as RRE (R response element)
CANBNNAPA	855	(-)	CNAACAC	S000148	9002600	Core of "(CA)n element" in storage protein genes in Brasica napus (B.n.); embryo- and endosperm-specific transcription of napin (storage protein) gene, napA; seed specificity; activator and repressor
MYBPLANT	795	(+)	MACCWAMC	S000167	8306956, 9490739	Plant MYB binding site; Consensus sequence related to box P in promoters of phenylpropanoid biosynthetic genes such as PAL, CHS, CHI, DFR, CL, Bz1; Myb305; M=A/C; W=A/T
MYBPLANT	1682	(-)	MACCWAMC	S000167	8306956, 9490739	Plant MYB binding site; Consensus sequence related to box P in promoters of phenylpropanoid biosynthetic genes such as PAL, CHS, CHI, DFR, CL, Bz1; Myb305; M=A/C; W=A/T
MYBCORE	899	(-)	CNGTTR	S000176	2279697, 8312738, 7737128	Binding site for all animal MYB and at least two plant MYB proteins ATMYB1 and ATMYB2, both isolated from Arabidopsis; ATMYB2 is involved in regulation of genes that are responsive to water stress in Arabidopsis; A petunia MYB protein (MYB.Ph3) is involved in regulation of flavonoid biosynthesis
MYB2AT	899	(+)	TAACTG	S000177	8312738	Binding site for ATMYB2, an Arabidopsis MYB homolog; ATMYB2 binds oligonucleotides that contained a consensus MYB recognition sequence (TAACTG), such as is in the SV40 enhancer and the maize bronze-1 promoter
MYBPZM	720	(+)	CCWACC	S000179	8313474	Core of consensus maize P (myb homolog) binding site; W=A/T; 6 bp core; Maize P gene specifies red pigmentation of kernel pericarp, cob, and other floral organs
MYBST1	196	(+)	GGATA	S000180	7957104	Core motif of MybSt1 (a potato MYB homolog) binding site
MYBST1	233	(+)	GGATA	S000180	7957104	Core motif of MybSt1 (a potato MYB homolog) binding site
MYBST1	374	(+)	GGATA	S000180	7957104	Core motif of MybSt1 (a potato MYB homolog) binding site
MYBST1	971	(+)	GGATA	S000180	7957104	Core motif of MybSt1 (a potato MYB homolog) binding site
MYBST1	2278	(+)	GGATA	S000180	7957104	Core motif of MybSt1 (a potato MYB homolog) binding site
MYBGAHV	1152	(-)	TAACAAA	S000181	8535141, 9506846, 10069063	Central element of gibberellin (GA) response complex (GARC) in high-pI alpha-amylase gene in barley (H.v.); Similar to c-myb and v-myb consensus binding site
MYBGAHV	1984	(+)	TAACAAA	S000181	8535141, 9506846, 10069063	Central element of gibberellin (GA) response complex (GARC) in high-pI alpha-amylase gene in barley (H.v.); Similar to c-myb and v-myb consensus binding site
MYBGAHV	1994	(-)	TAACAAA	S000181	8535141, 9506846, 10069063	Central element of gibberellin (GA) response complex (GARC) in high-pI alpha-amylase gene in barley (H.v.); Similar to c-myb and v-myb consensus binding site
GT1CONSENSUS	172	(+)	GRWAAW	S000198	8955086, 10417717, 10437823, 10366876	Consensus GT-1 binding site in many light-regulated genes, e.g., RBCS from many species, PHYA from oat and rice, spinach RCA and PETA, and bean CHS15; R=A/G; W=A/T
GT1CONSENSUS	181	(+)	GRWAAW	S000198	8955086, 10417717, 10437823, 10366876	Consensus GT-1 binding site in many light-regulated genes, e.g., RBCS from many species, PHYA from oat and rice, spinach RCA and PETA, and bean CHS15; R=A/G; W=A/T
GT1CONSENSUS	234	(+)	GRWAAW	S000198	8955086, 10417717, 10437823, 10366876	Consensus GT-1 binding site in many light-regulated genes, e.g., RBCS from many species, PHYA from oat and rice, spinach RCA and PETA, and bean CHS15; R=A/G; W=A/T
GT1CONSENSUS	323	(+)	GRWAAW	S000198	8955086, 10417717, 10437823, 10366876	Consensus GT-1 binding site in many light-regulated genes, e.g., RBCS from many species, PHYA from oat and rice, spinach RCA and PETA, and bean CHS15; R=A/G; W=A/T
GT1CONSENSUS	453	(+)	GRWAAW	S000198	8955086, 10417717, 10437823, 10366876	Consensus GT-1 binding site in many light-regulated genes, e.g., RBCS from many species, PHYA from oat and rice, spinach RCA and PETA, and bean CHS15; R=A/G; W=A/T
GT1CONSENSUS	454	(+)	GRWAAW	S000198	8955086, 10417717, 10437823, 10366876	Consensus GT-1 binding site in many light-regulated genes, e.g., RBCS from many species, PHYA from oat and rice, spinach RCA and PETA, and bean CHS15; R=A/G; W=A/T
GT1CONSENSUS	466	(+)	GRWAAW	S000198	8955086, 10417717, 10437823, 10366876	Consensus GT-1 binding site in many light-regulated genes, e.g., RBCS from many species, PHYA from oat and rice, spinach RCA and PETA, and bean CHS15; R=A/G; W=A/T
GT1CONSENSUS	476	(+)	GRWAAW	S000198	8955086, 10417717, 10437823, 10366876	Consensus GT-1 binding site in many light-regulated genes, e.g., RBCS from many species, PHYA from oat and rice, spinach RCA and PETA, and bean CHS15; R=A/G; W=A/T
GT1CONSENSUS	601	(-)	GRWAAW	S000198	8955086, 10417717, 10437823, 10366876	Consensus GT-1 binding site in many light-regulated genes, e.g., RBCS from many species, PHYA from oat and rice, spinach RCA and PETA, and bean CHS15; R=A/G; W=A/T
GT1CONSENSUS	678	(-)	GRWAAW	S000198	8955086, 10417717, 10437823, 10366876	Consensus GT-1 binding site in many light-regulated genes, e.g., RBCS from many species, PHYA from oat and rice, spinach RCA and PETA, and bean CHS15; R=A/G; W=A/T
GT1CONSENSUS	702	(-)	GRWAAW	S000198	8955086, 10417717, 10437823, 10366876	Consensus GT-1 binding site in many light-regulated genes, e.g., RBCS from many species, PHYA from oat and rice, spinach RCA and PETA, and bean CHS15; R=A/G; W=A/T
GT1CONSENSUS	883	(-)	GRWAAW	S000198	8955086, 10417717, 10437823, 10366876	Consensus GT-1 binding site in many light-regulated genes, e.g., RBCS from many species, PHYA from oat and rice, spinach RCA and PETA, and bean CHS15; R=A/G; W=A/T
GT1CONSENSUS	884	(-)	GRWAAW	S000198	8955086, 10417717, 10437823, 10366876	Consensus GT-1 binding site in many light-regulated genes, e.g., RBCS from many species, PHYA from oat and rice, spinach RCA and PETA, and bean CHS15; R=A/G; W=A/T
GT1CONSENSUS	1352	(+)	GRWAAW	S000198	8955086, 10417717, 10437823, 10366876	Consensus GT-1 binding site in many light-regulated genes, e.g., RBCS from many species, PHYA from oat and rice, spinach RCA and PETA, and bean CHS15; R=A/G; W=A/T
GT1CONSENSUS	1479	(-)	GRWAAW	S000198	8955086, 10417717, 10437823, 10366876	Consensus GT-1 binding site in many light-regulated genes, e.g., RBCS from many species, PHYA from oat and rice, spinach RCA and PETA, and bean CHS15; R=A/G; W=A/T
GT1CONSENSUS	1536	(+)	GRWAAW	S000198	8955086, 10417717, 10437823, 10366876	Consensus GT-1 binding site in many light-regulated genes, e.g., RBCS from many species, PHYA from oat and rice, spinach RCA and PETA, and bean CHS15; R=A/G; W=A/T
GT1CONSENSUS	1730	(+)	GRWAAW	S000198	8955086, 10417717, 10437823, 10366876	Consensus GT-1 binding site in many light-regulated genes, e.g., RBCS from many species, PHYA from oat and rice, spinach RCA and PETA, and bean CHS15; R=A/G; W=A/T
GT1CONSENSUS	1750	(-)	GRWAAW	S000198	8955086, 10417717, 10437823, 10366876	Consensus GT-1 binding site in many light-regulated genes, e.g., RBCS from many species, PHYA from oat and rice, spinach RCA and PETA, and bean CHS15; R=A/G; W=A/T
GT1CONSENSUS	1918	(-)	GRWAAW	S000198	8955086, 10417717, 10437823, 10366876	Consensus GT-1 binding site in many light-regulated genes, e.g., RBCS from many species, PHYA from oat and rice, spinach RCA and PETA, and bean CHS15; R=A/G; W=A/T
GT1CONSENSUS	2014	(-)	GRWAAW	S000198	8955086, 10417717, 10437823, 10366876	Consensus GT-1 binding site in many light-regulated genes, e.g., RBCS from many species, PHYA from oat and rice, spinach RCA and PETA, and bean CHS15; R=A/G; W=A/T
GT1CONSENSUS	2020	(+)	GRWAAW	S000198	8955086, 10417717, 10437823, 10366876	Consensus GT-1 binding site in many light-regulated genes, e.g., RBCS from many species, PHYA from oat and rice, spinach RCA and PETA, and bean CHS15; R=A/G; W=A/T
GT1CONSENSUS	2078	(+)	GRWAAW	S000198	8955086, 10417717, 10437823, 10366876	Consensus GT-1 binding site in many light-regulated genes, e.g., RBCS from many species, PHYA from oat and rice, spinach RCA and PETA, and bean CHS15; R=A/G; W=A/T
GT1CONSENSUS	2261	(-)	GRWAAW	S000198	8955086, 10417717, 10437823, 10366876	Consensus GT-1 binding site in many light-regulated genes, e.g., RBCS from many species, PHYA from oat and rice, spinach RCA and PETA, and bean CHS15; R=A/G; W=A/T
GT1CONSENSUS	2279	(+)	GRWAAW	S000198	8955086, 10417717, 10437823, 10366876	Consensus GT-1 binding site in many light-regulated genes, e.g., RBCS from many species, PHYA from oat and rice, spinach RCA and PETA, and bean CHS15; R=A/G; W=A/T
IBOXCORE	228	(+)	GATAA	S000199	N/A	"I-box"; Conserved sequence upstream of light-regulated genes; Conserved sequence upstream of light-regulated genes of both monocots and dicots
IBOXCORE	234	(+)	GATAA	S000199	N/A	"I-box"; Conserved sequence upstream of light-regulated genes; Conserved sequence upstream of light-regulated genes of both monocots and dicots
IBOXCORE	972	(+)	GATAA	S000199	N/A	"I-box"; Conserved sequence upstream of light-regulated genes; Conserved sequence upstream of light-regulated genes of both monocots and dicots
IBOXCORE	1480	(-)	GATAA	S000199	N/A	"I-box"; Conserved sequence upstream of light-regulated genes; Conserved sequence upstream of light-regulated genes of both monocots and dicots
IBOXCORE	1536	(+)	GATAA	S000199	N/A	"I-box"; Conserved sequence upstream of light-regulated genes; Conserved sequence upstream of light-regulated genes of both monocots and dicots
IBOXCORE	1730	(+)	GATAA	S000199	N/A	"I-box"; Conserved sequence upstream of light-regulated genes; Conserved sequence upstream of light-regulated genes of both monocots and dicots
IBOXCORE	1751	(-)	GATAA	S000199	N/A	"I-box"; Conserved sequence upstream of light-regulated genes; Conserved sequence upstream of light-regulated genes of both monocots and dicots
IBOXCORE	2078	(+)	GATAA	S000199	N/A	"I-box"; Conserved sequence upstream of light-regulated genes; Conserved sequence upstream of light-regulated genes of both monocots and dicots
IBOXCORE	2279	(+)	GATAA	S000199	N/A	"I-box"; Conserved sequence upstream of light-regulated genes; Conserved sequence upstream of light-regulated genes of both monocots and dicots
TATABOX5	73	(+)	TTATTT	S000203	7630938	"TATA box"; TATA box found in the 5'upstream region of pea (Pisum sativum) glutamine synthetase gene; a functional TATA element by in vivo analysis
TATABOX5	78	(+)	TTATTT	S000203	7630938	"TATA box"; TATA box found in the 5'upstream region of pea (Pisum sativum) glutamine synthetase gene; a functional TATA element by in vivo analysis
TATABOX5	184	(-)	TTATTT	S000203	7630938	"TATA box"; TATA box found in the 5'upstream region of pea (Pisum sativum) glutamine synthetase gene; a functional TATA element by in vivo analysis
TATABOX5	550	(+)	TTATTT	S000203	7630938	"TATA box"; TATA box found in the 5'upstream region of pea (Pisum sativum) glutamine synthetase gene; a functional TATA element by in vivo analysis
TATABOX5	599	(+)	TTATTT	S000203	7630938	"TATA box"; TATA box found in the 5'upstream region of pea (Pisum sativum) glutamine synthetase gene; a functional TATA element by in vivo analysis
TATABOX5	650	(+)	TTATTT	S000203	7630938	"TATA box"; TATA box found in the 5'upstream region of pea (Pisum sativum) glutamine synthetase gene; a functional TATA element by in vivo analysis
TATABOX5	1169	(-)	TTATTT	S000203	7630938	"TATA box"; TATA box found in the 5'upstream region of pea (Pisum sativum) glutamine synthetase gene; a functional TATA element by in vivo analysis
TATABOX5	1217	(-)	TTATTT	S000203	7630938	"TATA box"; TATA box found in the 5'upstream region of pea (Pisum sativum) glutamine synthetase gene; a functional TATA element by in vivo analysis
TATABOX5	1290	(-)	TTATTT	S000203	7630938	"TATA box"; TATA box found in the 5'upstream region of pea (Pisum sativum) glutamine synthetase gene; a functional TATA element by in vivo analysis
TATABOX5	1309	(+)	TTATTT	S000203	7630938	"TATA box"; TATA box found in the 5'upstream region of pea (Pisum sativum) glutamine synthetase gene; a functional TATA element by in vivo analysis
TATABOX5	1345	(-)	TTATTT	S000203	7630938	"TATA box"; TATA box found in the 5'upstream region of pea (Pisum sativum) glutamine synthetase gene; a functional TATA element by in vivo analysis
TATABOX5	1412	(+)	TTATTT	S000203	7630938	"TATA box"; TATA box found in the 5'upstream region of pea (Pisum sativum) glutamine synthetase gene; a functional TATA element by in vivo analysis
TATABOX5	1539	(-)	TTATTT	S000203	7630938	"TATA box"; TATA box found in the 5'upstream region of pea (Pisum sativum) glutamine synthetase gene; a functional TATA element by in vivo analysis
TATABOX5	1560	(+)	TTATTT	S000203	7630938	"TATA box"; TATA box found in the 5'upstream region of pea (Pisum sativum) glutamine synthetase gene; a functional TATA element by in vivo analysis
TATABOX5	1794	(+)	TTATTT	S000203	7630938	"TATA box"; TATA box found in the 5'upstream region of pea (Pisum sativum) glutamine synthetase gene; a functional TATA element by in vivo analysis
TATABOX5	1798	(+)	TTATTT	S000203	7630938	"TATA box"; TATA box found in the 5'upstream region of pea (Pisum sativum) glutamine synthetase gene; a functional TATA element by in vivo analysis
TATABOX5	1866	(-)	TTATTT	S000203	7630938	"TATA box"; TATA box found in the 5'upstream region of pea (Pisum sativum) glutamine synthetase gene; a functional TATA element by in vivo analysis
TATABOX5	1877	(+)	TTATTT	S000203	7630938	"TATA box"; TATA box found in the 5'upstream region of pea (Pisum sativum) glutamine synthetase gene; a functional TATA element by in vivo analysis
TATABOX5	1924	(+)	TTATTT	S000203	7630938	"TATA box"; TATA box found in the 5'upstream region of pea (Pisum sativum) glutamine synthetase gene; a functional TATA element by in vivo analysis
TATABOX5	1928	(+)	TTATTT	S000203	7630938	"TATA box"; TATA box found in the 5'upstream region of pea (Pisum sativum) glutamine synthetase gene; a functional TATA element by in vivo analysis
TATABOX5	2038	(-)	TTATTT	S000203	7630938	"TATA box"; TATA box found in the 5'upstream region of pea (Pisum sativum) glutamine synthetase gene; a functional TATA element by in vivo analysis
TATABOX5	2062	(+)	TTATTT	S000203	7630938	"TATA box"; TATA box found in the 5'upstream region of pea (Pisum sativum) glutamine synthetase gene; a functional TATA element by in vivo analysis
TATABOX5	2135	(-)	TTATTT	S000203	7630938	"TATA box"; TATA box found in the 5'upstream region of pea (Pisum sativum) glutamine synthetase gene; a functional TATA element by in vivo analysis
S1FBOXSORPS1L21	274	(+)	ATGGTA	S000223	7630938	"TATA box"; TATA box found in the 5'upstream region of pea (Pisum sativum) glutamine synthetase gene; a functional TATA element by in vivo analysis
S1FBOXSORPS1L21	680	(-)	ATGGTA	S000223	7630938	"TATA box"; TATA box found in the 5'upstream region of pea (Pisum sativum) glutamine synthetase gene; a functional TATA element by in vivo analysis
POLLEN1LELAT52	171	(+)	AGAAA	S000245	9678581, 14976239	One of two co-dependent regulatory elements responsible for pollen specific activation of tomato (L.e.) lat52 gene; Found at -72 to -68 region; See S000246 (POLLEN2LELAT52)
POLLEN1LELAT52	180	(+)	AGAAA	S000245	9678581, 14976239	One of two co-dependent regulatory elements responsible for pollen specific activation of tomato (L.e.) lat52 gene; Found at -72 to -68 region; See S000246 (POLLEN2LELAT52)
POLLEN1LELAT52	310	(+)	AGAAA	S000245	9678581, 14976239	One of two co-dependent regulatory elements responsible for pollen specific activation of tomato (L.e.) lat52 gene; Found at -72 to -68 region; See S000246 (POLLEN2LELAT52)
POLLEN1LELAT52	349	(+)	AGAAA	S000245	9678581, 14976239	One of two co-dependent regulatory elements responsible for pollen specific activation of tomato (L.e.) lat52 gene; Found at -72 to -68 region; See S000246 (POLLEN2LELAT52)
POLLEN1LELAT52	465	(+)	AGAAA	S000245	9678581, 14976239	One of two co-dependent regulatory elements responsible for pollen specific activation of tomato (L.e.) lat52 gene; Found at -72 to -68 region; See S000246 (POLLEN2LELAT52)
POLLEN1LELAT52	743	(-)	AGAAA	S000245	9678581, 14976239	One of two co-dependent regulatory elements responsible for pollen specific activation of tomato (L.e.) lat52 gene; Found at -72 to -68 region; See S000246 (POLLEN2LELAT52)
POLLEN1LELAT52	936	(-)	AGAAA	S000245	9678581, 14976239	One of two co-dependent regulatory elements responsible for pollen specific activation of tomato (L.e.) lat52 gene; Found at -72 to -68 region; See S000246 (POLLEN2LELAT52)
POLLEN1LELAT52	1125	(+)	AGAAA	S000245	9678581, 14976239	One of two co-dependent regulatory elements responsible for pollen specific activation of tomato (L.e.) lat52 gene; Found at -72 to -68 region; See S000246 (POLLEN2LELAT52)
POLLEN1LELAT52	1351	(+)	AGAAA	S000245	9678581, 14976239	One of two co-dependent regulatory elements responsible for pollen specific activation of tomato (L.e.) lat52 gene; Found at -72 to -68 region; See S000246 (POLLEN2LELAT52)
POLLEN1LELAT52	1521	(-)	AGAAA	S000245	9678581, 14976239	One of two co-dependent regulatory elements responsible for pollen specific activation of tomato (L.e.) lat52 gene; Found at -72 to -68 region; See S000246 (POLLEN2LELAT52)
POLLEN1LELAT52	1563	(-)	AGAAA	S000245	9678581, 14976239	One of two co-dependent regulatory elements responsible for pollen specific activation of tomato (L.e.) lat52 gene; Found at -72 to -68 region; See S000246 (POLLEN2LELAT52)
POLLEN1LELAT52	1786	(-)	AGAAA	S000245	9678581, 14976239	One of two co-dependent regulatory elements responsible for pollen specific activation of tomato (L.e.) lat52 gene; Found at -72 to -68 region; See S000246 (POLLEN2LELAT52)
POLLEN1LELAT52	1920	(-)	AGAAA	S000245	9678581, 14976239	One of two co-dependent regulatory elements responsible for pollen specific activation of tomato (L.e.) lat52 gene; Found at -72 to -68 region; See S000246 (POLLEN2LELAT52)
CIACADIANLELHC	1167	(+)	CAANNNNATC	S000252	9747810	Region necessary for circadian expression of tomato (L.e.) Lhc
QELEMENTZMZM13	849	(+)	AGGTCA	S000254	9747811	"Q(quantitative)-element" in maize (Z.m.) ZM13 gene promoter; Found at -107 to -102; Involved in expression enhancing activity
TATCCAYMOTIFOSRAMY3D	969	(-)	TATCCAY	S000256	9654148, 16762033	"TATCCAY motif" found in rice (O.s.) RAmy3D alpha-amylase gene promoter; Y=T/C
TATCCAYMOTIFOSRAMY3D	2276	(-)	TATCCAY	S000256	9654148, 16762033	"TATCCAY motif" found in rice (O.s.) RAmy3D alpha-amylase gene promoter; Y=T/C
PYRIMIDINEBOXOSRAMY1A	1035	(-)	CCTTTT	S000259	9506846, 12226491	Pyrimidine box found in rice (O.s.) alpha-amylase (RAmy1A) gene; Gibberellin-respons cis-element of GARE and pyrimidine box are partially involved in sugar repression; Found in the promoter of barley alpha-amylase (Amy2/32b) gene which is induced in the aleurone layers in response to GA; BPBF protein binds specifically to this site
PYRIMIDINEBOXOSRAMY1A	1693	(-)	CCTTTT	S000259	9506846, 12226491	Pyrimidine box found in rice (O.s.) alpha-amylase (RAmy1A) gene; Gibberellin-respons cis-element of GARE and pyrimidine box are partially involved in sugar repression; Found in the promoter of barley alpha-amylase (Amy2/32b) gene which is induced in the aleurone layers in response to GA; BPBF protein binds specifically to this site
PYRIMIDINEBOXOSRAMY1A	1783	(+)	CCTTTT	S000259	9506846, 12226491	Pyrimidine box found in rice (O.s.) alpha-amylase (RAmy1A) gene; Gibberellin-respons cis-element of GARE and pyrimidine box are partially involved in sugar repression; Found in the promoter of barley alpha-amylase (Amy2/32b) gene which is induced in the aleurone layers in response to GA; BPBF protein binds specifically to this site
RYREPEATBNNAPA	2204	(+)	CATGCA	S000264	10480393, 11029704	"RY repeat" found in RY/G box (the complex containing the two RY repeats and the G-box) of napA gene in Brassica napus (B.n.); Found between -78 and -50; Required for seed specific expression
DOFCOREZM	178	(+)	AAAG	S000265	10074718, 10758479	Core site required for binding of Dof proteins in maize
DOFCOREZM	225	(+)	AAAG	S000265	10074718, 10758479	Core site required for binding of Dof proteins in maize
DOFCOREZM	261	(+)	AAAG	S000265	10074718, 10758479	Core site required for binding of Dof proteins in maize
DOFCOREZM	297	(+)	AAAG	S000265	10074718, 10758479	Core site required for binding of Dof proteins in maize
DOFCOREZM	352	(+)	AAAG	S000265	10074718, 10758479	Core site required for binding of Dof proteins in maize
DOFCOREZM	426	(-)	AAAG	S000265	10074718, 10758479	Core site required for binding of Dof proteins in maize
DOFCOREZM	463	(+)	AAAG	S000265	10074718, 10758479	Core site required for binding of Dof proteins in maize
DOFCOREZM	639	(+)	AAAG	S000265	10074718, 10758479	Core site required for binding of Dof proteins in maize
DOFCOREZM	677	(-)	AAAG	S000265	10074718, 10758479	Core site required for binding of Dof proteins in maize
DOFCOREZM	789	(+)	AAAG	S000265	10074718, 10758479	Core site required for binding of Dof proteins in maize
DOFCOREZM	816	(-)	AAAG	S000265	10074718, 10758479	Core site required for binding of Dof proteins in maize
DOFCOREZM	882	(-)	AAAG	S000265	10074718, 10758479	Core site required for binding of Dof proteins in maize
DOFCOREZM	890	(-)	AAAG	S000265	10074718, 10758479	Core site required for binding of Dof proteins in maize
DOFCOREZM	935	(-)	AAAG	S000265	10074718, 10758479	Core site required for binding of Dof proteins in maize
DOFCOREZM	945	(+)	AAAG	S000265	10074718, 10758479	Core site required for binding of Dof proteins in maize
DOFCOREZM	997	(-)	AAAG	S000265	10074718, 10758479	Core site required for binding of Dof proteins in maize
DOFCOREZM	1001	(+)	AAAG	S000265	10074718, 10758479	Core site required for binding of Dof proteins in maize
DOFCOREZM	1036	(+)	AAAG	S000265	10074718, 10758479	Core site required for binding of Dof proteins in maize
DOFCOREZM	1120	(-)	AAAG	S000265	10074718, 10758479	Core site required for binding of Dof proteins in maize
DOFCOREZM	1205	(+)	AAAG	S000265	10074718, 10758479	Core site required for binding of Dof proteins in maize
DOFCOREZM	1349	(+)	AAAG	S000265	10074718, 10758479	Core site required for binding of Dof proteins in maize
DOFCOREZM	1355	(+)	AAAG	S000265	10074718, 10758479	Core site required for binding of Dof proteins in maize
DOFCOREZM	1374	(+)	AAAG	S000265	10074718, 10758479	Core site required for binding of Dof proteins in maize
DOFCOREZM	1653	(-)	AAAG	S000265	10074718, 10758479	Core site required for binding of Dof proteins in maize
DOFCOREZM	1659	(-)	AAAG	S000265	10074718, 10758479	Core site required for binding of Dof proteins in maize
DOFCOREZM	1694	(+)	AAAG	S000265	10074718, 10758479	Core site required for binding of Dof proteins in maize
DOFCOREZM	1747	(-)	AAAG	S000265	10074718, 10758479	Core site required for binding of Dof proteins in maize
DOFCOREZM	1784	(-)	AAAG	S000265	10074718, 10758479	Core site required for binding of Dof proteins in maize
DOFCOREZM	1870	(+)	AAAG	S000265	10074718, 10758479	Core site required for binding of Dof proteins in maize
DOFCOREZM	1990	(+)	AAAG	S000265	10074718, 10758479	Core site required for binding of Dof proteins in maize
DOFCOREZM	2046	(-)	AAAG	S000265	10074718, 10758479	Core site required for binding of Dof proteins in maize
DOFCOREZM	2051	(+)	AAAG	S000265	10074718, 10758479	Core site required for binding of Dof proteins in maize
DOFCOREZM	2150	(-)	AAAG	S000265	10074718, 10758479	Core site required for binding of Dof proteins in maize
DOFCOREZM	2193	(-)	AAAG	S000265	10074718, 10758479	Core site required for binding of Dof proteins in maize
DOFCOREZM	2289	(+)	AAAG	S000265	10074718, 10758479	Core site required for binding of Dof proteins in maize
ARFAT	264	(-)	TGTCTC	S000270	10476078, 16270233, 15829602, 10810148, 15328536, 15047898, 12036261	ARF (auxin response factor) binding site found in the promoters of primary/early auxin response genes of Arabidopsis thaliana
ARFAT	1814	(+)	TGTCTC	S000270	10476078, 16270233, 15829602, 10810148, 15328536, 15047898, 12036261	ARF (auxin response factor) binding site found in the promoters of primary/early auxin response genes of Arabidopsis thaliana
NTBBF1ARROLB	296	(-)	ACTTTA	S000273	10072394	NtBBF1 (Dof protein from tobacco) binding site in Agrobacterium rhizogenes (A.r.) rolB gene; Found in regulatory domain B (-341 to -306); Required for tissue-specific expression and auxin induction
NTBBF1ARROLB	996	(+)	ACTTTA	S000273	10072394	NtBBF1 (Dof protein from tobacco) binding site in Agrobacterium rhizogenes (A.r.) rolB gene; Found in regulatory domain B (-341 to -306); Required for tissue-specific expression and auxin induction
NTBBF1ARROLB	1204	(-)	ACTTTA	S000273	10072394	NtBBF1 (Dof protein from tobacco) binding site in Agrobacterium rhizogenes (A.r.) rolB gene; Found in regulatory domain B (-341 to -306); Required for tissue-specific expression and auxin induction
NTBBF1ARROLB	1373	(-)	ACTTTA	S000273	10072394	NtBBF1 (Dof protein from tobacco) binding site in Agrobacterium rhizogenes (A.r.) rolB gene; Found in regulatory domain B (-341 to -306); Required for tissue-specific expression and auxin induction
NTBBF1ARROLB	1658	(+)	ACTTTA	S000273	10072394	NtBBF1 (Dof protein from tobacco) binding site in Agrobacterium rhizogenes (A.r.) rolB gene; Found in regulatory domain B (-341 to -306); Required for tissue-specific expression and auxin induction
NTBBF1ARROLB	2050	(-)	ACTTTA	S000273	10072394	NtBBF1 (Dof protein from tobacco) binding site in Agrobacterium rhizogenes (A.r.) rolB gene; Found in regulatory domain B (-341 to -306); Required for tissue-specific expression and auxin induction
DPBFCOREDCDC3	924	(+)	ACACNNG	S000292	10072394	NtBBF1 (Dof protein from tobacco) binding site in Agrobacterium rhizogenes (A.r.) rolB gene; Found in regulatory domain B (-341 to -306); Required for tissue-specific expression and auxin induction
BOXIINTPATPB	937	(-)	ATAGAA	S000296	10072394	NtBBF1 (Dof protein from tobacco) binding site in Agrobacterium rhizogenes (A.r.) rolB gene; Found in regulatory domain B (-341 to -306); Required for tissue-specific expression and auxin induction
BOXIINTPATPB	2247	(+)	ATAGAA	S000296	10072394	NtBBF1 (Dof protein from tobacco) binding site in Agrobacterium rhizogenes (A.r.) rolB gene; Found in regulatory domain B (-341 to -306); Required for tissue-specific expression and auxin induction
WBBOXPCWRKY1	858	(+)	TTTGACY	S000310	10072394	NtBBF1 (Dof protein from tobacco) binding site in Agrobacterium rhizogenes (A.r.) rolB gene; Found in regulatory domain B (-341 to -306); Required for tissue-specific expression and auxin induction
WBBOXPCWRKY1	963	(-)	TTTGACY	S000310	10072394	NtBBF1 (Dof protein from tobacco) binding site in Agrobacterium rhizogenes (A.r.) rolB gene; Found in regulatory domain B (-341 to -306); Required for tissue-specific expression and auxin induction
WBBOXPCWRKY1	1648	(+)	TTTGACY	S000310	10072394	NtBBF1 (Dof protein from tobacco) binding site in Agrobacterium rhizogenes (A.r.) rolB gene; Found in regulatory domain B (-341 to -306); Required for tissue-specific expression and auxin induction
RAV1AAT	111	(-)	CAACA	S000314	9862967	Binding consensus sequence of Arabidopsis (A.t.) transcription factor, RAV1; RAV1 specifically binds to DNA with bipartite sequence motifs of RAV1-A (CAACA) and RAV1-B (CACCTG)
RAV1AAT	149	(+)	CAACA	S000314	9862967	Binding consensus sequence of Arabidopsis (A.t.) transcription factor, RAV1; RAV1 specifically binds to DNA with bipartite sequence motifs of RAV1-A (CAACA) and RAV1-B (CACCTG)
RAV1AAT	254	(+)	CAACA	S000314	9862967	Binding consensus sequence of Arabidopsis (A.t.) transcription factor, RAV1; RAV1 specifically binds to DNA with bipartite sequence motifs of RAV1-A (CAACA) and RAV1-B (CACCTG)
RAV1AAT	257	(+)	CAACA	S000314	9862967	Binding consensus sequence of Arabidopsis (A.t.) transcription factor, RAV1; RAV1 specifically binds to DNA with bipartite sequence motifs of RAV1-A (CAACA) and RAV1-B (CACCTG)
RAV1AAT	1464	(-)	CAACA	S000314	9862967	Binding consensus sequence of Arabidopsis (A.t.) transcription factor, RAV1; RAV1 specifically binds to DNA with bipartite sequence motifs of RAV1-A (CAACA) and RAV1-B (CACCTG)
RAV1AAT	2216	(-)	CAACA	S000314	9862967	Binding consensus sequence of Arabidopsis (A.t.) transcription factor, RAV1; RAV1 specifically binds to DNA with bipartite sequence motifs of RAV1-A (CAACA) and RAV1-B (CACCTG)
TATAPVTRNALEU	400	(+)	TTTATATA	S000340	10849359, 11690643	A TATA-like sequence found in Phaseolus vulgaris tRNALeu gene promoter; Frequently observed upstream of plant tRNA genes; Found in maize glycolytic glyceraldehyde-3-phospate dehydrogenase 4 (GapC4) gene promoter; Binding site of TATA binding protein (TBP)
TATAPVTRNALEU	940	(-)	TTTATATA	S000340	10849359, 11690643	A TATA-like sequence found in Phaseolus vulgaris tRNALeu gene promoter; Frequently observed upstream of plant tRNA genes; Found in maize glycolytic glyceraldehyde-3-phospate dehydrogenase 4 (GapC4) gene promoter; Binding site of TATA binding protein (TBP)
TATAPVTRNALEU	1634	(-)	TTTATATA	S000340	10849359, 11690643	A TATA-like sequence found in Phaseolus vulgaris tRNALeu gene promoter; Frequently observed upstream of plant tRNA genes; Found in maize glycolytic glyceraldehyde-3-phospate dehydrogenase 4 (GapC4) gene promoter; Binding site of TATA binding protein (TBP)
TATAPVTRNALEU	1769	(-)	TTTATATA	S000340	10849359, 11690643	A TATA-like sequence found in Phaseolus vulgaris tRNALeu gene promoter; Frequently observed upstream of plant tRNA genes; Found in maize glycolytic glyceraldehyde-3-phospate dehydrogenase 4 (GapC4) gene promoter; Binding site of TATA binding protein (TBP)
TATAPVTRNALEU	1902	(-)	TTTATATA	S000340	10849359, 11690643	A TATA-like sequence found in Phaseolus vulgaris tRNALeu gene promoter; Frequently observed upstream of plant tRNA genes; Found in maize glycolytic glyceraldehyde-3-phospate dehydrogenase 4 (GapC4) gene promoter; Binding site of TATA binding protein (TBP)
AACACOREOSGLUB1	108	(-)	AACAAAC	S000353	10929134	Core of AACA motifs found in rice (O.s.) glutelin genes, involved in controlling the endosperm-specific expression
AACACOREOSGLUB1	1993	(-)	AACAAAC	S000353	10929134	Core of AACA motifs found in rice (O.s.) glutelin genes, involved in controlling the endosperm-specific expression
PROLAMINBOXOSGLUB1	2286	(+)	TGCAAAG	S000354	10929134	"Prolamine box" found in the rice (O.s.) GluB-1 gene promoter; Involved in quantitative regulation of the GluB-1 gene
REALPHALGLHCB21	1381	(+)	AACCAA	S000362	8597658	"REalpha" found in Lemna gibba Lhcb21 gene promoter; Located at -134 to -129; Binding site of proteins of whole-cell extracts; The DNA binding activity is high in etiolated plants but much lower in green plants; Required for phytochrome regulation
REALPHALGLHCB21	1517	(-)	AACCAA	S000362	8597658	"REalpha" found in Lemna gibba Lhcb21 gene promoter; Located at -134 to -129; Binding site of proteins of whole-cell extracts; The DNA binding activity is high in etiolated plants but much lower in green plants; Required for phytochrome regulation
REALPHALGLHCB21	1684	(-)	AACCAA	S000362	8597658	"REalpha" found in Lemna gibba Lhcb21 gene promoter; Located at -134 to -129; Binding site of proteins of whole-cell extracts; The DNA binding activity is high in etiolated plants but much lower in green plants; Required for phytochrome regulation
CATATGGMSAUR	543	(-)	CATATG	S000370	N/A	Sequence found in NDE element in soybean (G.m.) SAUR (Small Auxin-Up RNA) 15A gene promoter; Involved in auxin responsiveness
CATATGGMSAUR	543	(+)	CATATG	S000370	N/A	Sequence found in NDE element in soybean (G.m.) SAUR (Small Auxin-Up RNA) 15A gene promoter; Involved in auxin responsiveness
HDZIP2ATATHB2	1732	(-)	TAATMATTA	S000373	11260495	Binding site of the Arabidopsis (A.T.) homeobox gene (ATHB-2) found in its own promoter; Located between -72 and -80; Similar to the HD-ZIP-2 binding consensus sequence; ATHB-2 is regulated by light signals which function as a negative autoregulator of its own gene; M=C/A
HDZIP2ATATHB2	1857	(+)	TAATMATTA	S000373	11260495	Binding site of the Arabidopsis (A.T.) homeobox gene (ATHB-2) found in its own promoter; Located between -72 and -80; Similar to the HD-ZIP-2 binding consensus sequence; ATHB-2 is regulated by light signals which function as a negative autoregulator of its own gene; M=C/A
AMMORESIIUDCRNIA1	718	(-)	GGWAGGGT	S000374	11289512	Motifs (IIU and IID) found in the Chlamydomonas (C.R.) Nia1 gene promoter; Involved in ammonium-response; Located between -231 and -219 and also between -76 and -65; Involved in Nia1 transcription activation; W=T/A
AMMORESIVDCRNIA1	812	(+)	CGAACTT	S000375	11289512	Motif (IVD) found in the Chlamydomonas (C.R.) Nia1 gene promoter; Located between -51 and -42; Involved in Nia1 transcription repression
GTGANTG10	127	(-)	GTGA	S000378	11414616	GTGA motif" found in the promoter of the tobacco (N.t.) late pollen gene g10 which shows homology to pectate lyase and is the putative homologue of the tomato gene lat56
GTGANTG10	242	(+)	GTGA	S000378	11414616	GTGA motif" found in the promoter of the tobacco (N.t.) late pollen gene g10 which shows homology to pectate lyase and is the putative homologue of the tomato gene lat57
GTGANTG10	300	(+)	GTGA	S000378	11414616	GTGA motif" found in the promoter of the tobacco (N.t.) late pollen gene g10 which shows homology to pectate lyase and is the putative homologue of the tomato gene lat58
GTGANTG10	358	(-)	GTGA	S000378	11414616	GTGA motif" found in the promoter of the tobacco (N.t.) late pollen gene g10 which shows homology to pectate lyase and is the putative homologue of the tomato gene lat59
GTGANTG10	531	(-)	GTGA	S000378	11414616	GTGA motif" found in the promoter of the tobacco (N.t.) late pollen gene g10 which shows homology to pectate lyase and is the putative homologue of the tomato gene lat60
GTGANTG10	824	(+)	GTGA	S000378	11414616	GTGA motif" found in the promoter of the tobacco (N.t.) late pollen gene g10 which shows homology to pectate lyase and is the putative homologue of the tomato gene lat61
GTGANTG10	831	(+)	GTGA	S000378	11414616	GTGA motif" found in the promoter of the tobacco (N.t.) late pollen gene g10 which shows homology to pectate lyase and is the putative homologue of the tomato gene lat62
GTGANTG10	1281	(+)	GTGA	S000378	11414616	GTGA motif" found in the promoter of the tobacco (N.t.) late pollen gene g10 which shows homology to pectate lyase and is the putative homologue of the tomato gene lat63
GTGANTG10	1447	(+)	GTGA	S000378	11414616	GTGA motif" found in the promoter of the tobacco (N.t.) late pollen gene g10 which shows homology to pectate lyase and is the putative homologue of the tomato gene lat64
GTGANTG10	1607	(-)	GTGA	S000378	11414616	GTGA motif" found in the promoter of the tobacco (N.t.) late pollen gene g10 which shows homology to pectate lyase and is the putative homologue of the tomato gene lat65
GTGANTG10	2054	(+)	GTGA	S000378	11414616	GTGA motif" found in the promoter of the tobacco (N.t.) late pollen gene g10 which shows homology to pectate lyase and is the putative homologue of the tomato gene lat66
GTGANTG10	2113	(+)	GTGA	S000378	11414616	GTGA motif" found in the promoter of the tobacco (N.t.) late pollen gene g10 which shows homology to pectate lyase and is the putative homologue of the tomato gene lat67
TBOXATGAPB	425	(+)	ACTTTG	S000383	11442054	"Tbox" found in the Arabidopsis thaliana (A.T.) GAPB gene promoter; Located between -94 and -89 (T1) and also between -84 and -79 (T2); Mutations in the "Tbox" resulted in reductions of light-activated gene transcription
TAAAGSTKST1	224	(+)	TAAAG	S000387	11737782	TAAAG motif found in promoter of Solanum tuberosum (S.t.) KST1 gene; Target site for trans-acting StDof1 protein controlling guard cell-specific gene expression; KST1 gene encodes a K+ influx channel of guard cells
TAAAGSTKST1	296	(+)	TAAAG	S000387	11737782	TAAAG motif found in promoter of Solanum tuberosum (S.t.) KST1 gene; Target site for trans-acting StDof1 protein controlling guard cell-specific gene expression; KST1 gene encodes a K+ influx channel of guard cells
TAAAGSTKST1	462	(+)	TAAAG	S000387	11737782	TAAAG motif found in promoter of Solanum tuberosum (S.t.) KST1 gene; Target site for trans-acting StDof1 protein controlling guard cell-specific gene expression; KST1 gene encodes a K+ influx channel of guard cells
TAAAGSTKST1	677	(-)	TAAAG	S000387	11737782	TAAAG motif found in promoter of Solanum tuberosum (S.t.) KST1 gene; Target site for trans-acting StDof1 protein controlling guard cell-specific gene expression; KST1 gene encodes a K+ influx channel of guard cells
TAAAGSTKST1	788	(+)	TAAAG	S000387	11737782	TAAAG motif found in promoter of Solanum tuberosum (S.t.) KST1 gene; Target site for trans-acting StDof1 protein controlling guard cell-specific gene expression; KST1 gene encodes a K+ influx channel of guard cells
TAAAGSTKST1	890	(-)	TAAAG	S000387	11737782	TAAAG motif found in promoter of Solanum tuberosum (S.t.) KST1 gene; Target site for trans-acting StDof1 protein controlling guard cell-specific gene expression; KST1 gene encodes a K+ influx channel of guard cells
TAAAGSTKST1	944	(+)	TAAAG	S000387	11737782	TAAAG motif found in promoter of Solanum tuberosum (S.t.) KST1 gene; Target site for trans-acting StDof1 protein controlling guard cell-specific gene expression; KST1 gene encodes a K+ influx channel of guard cells
TAAAGSTKST1	997	(-)	TAAAG	S000387	11737782	TAAAG motif found in promoter of Solanum tuberosum (S.t.) KST1 gene; Target site for trans-acting StDof1 protein controlling guard cell-specific gene expression; KST1 gene encodes a K+ influx channel of guard cells
TAAAGSTKST1	1000	(+)	TAAAG	S000387	11737782	TAAAG motif found in promoter of Solanum tuberosum (S.t.) KST1 gene; Target site for trans-acting StDof1 protein controlling guard cell-specific gene expression; KST1 gene encodes a K+ influx channel of guard cells
TAAAGSTKST1	1120	(-)	TAAAG	S000387	11737782	TAAAG motif found in promoter of Solanum tuberosum (S.t.) KST1 gene; Target site for trans-acting StDof1 protein controlling guard cell-specific gene expression; KST1 gene encodes a K+ influx channel of guard cells
TAAAGSTKST1	1204	(+)	TAAAG	S000387	11737782	TAAAG motif found in promoter of Solanum tuberosum (S.t.) KST1 gene; Target site for trans-acting StDof1 protein controlling guard cell-specific gene expression; KST1 gene encodes a K+ influx channel of guard cells
TAAAGSTKST1	1348	(+)	TAAAG	S000387	11737782	TAAAG motif found in promoter of Solanum tuberosum (S.t.) KST1 gene; Target site for trans-acting StDof1 protein controlling guard cell-specific gene expression; KST1 gene encodes a K+ influx channel of guard cells
TAAAGSTKST1	1373	(+)	TAAAG	S000387	11737782	TAAAG motif found in promoter of Solanum tuberosum (S.t.) KST1 gene; Target site for trans-acting StDof1 protein controlling guard cell-specific gene expression; KST1 gene encodes a K+ influx channel of guard cells
TAAAGSTKST1	1659	(-)	TAAAG	S000387	11737782	TAAAG motif found in promoter of Solanum tuberosum (S.t.) KST1 gene; Target site for trans-acting StDof1 protein controlling guard cell-specific gene expression; KST1 gene encodes a K+ influx channel of guard cells
TAAAGSTKST1	1869	(+)	TAAAG	S000387	11737782	TAAAG motif found in promoter of Solanum tuberosum (S.t.) KST1 gene; Target site for trans-acting StDof1 protein controlling guard cell-specific gene expression; KST1 gene encodes a K+ influx channel of guard cells
TAAAGSTKST1	2050	(+)	TAAAG	S000387	11737782	TAAAG motif found in promoter of Solanum tuberosum (S.t.) KST1 gene; Target site for trans-acting StDof1 protein controlling guard cell-specific gene expression; KST1 gene encodes a K+ influx channel of guard cells
TAAAGSTKST1	2150	(-)	TAAAG	S000387	11737782	TAAAG motif found in promoter of Solanum tuberosum (S.t.) KST1 gene; Target site for trans-acting StDof1 protein controlling guard cell-specific gene expression; KST1 gene encodes a K+ influx channel of guard cells
WBOXATNPR1	23	(-)	TTGAC	S000390	11449049, 11910004, 10785665, 12068113, 11101835	NPR1; WRKY; WRKY18; disease resistance; SA; W box;
WBOXATNPR1	433	(-)	TTGAC	S000390	11449049, 11910004, 10785665, 12068113, 11101835	NPR1; WRKY; WRKY18; disease resistance; SA; W box;
WBOXATNPR1	859	(+)	TTGAC	S000390	11449049, 11910004, 10785665, 12068113, 11101835	NPR1; WRKY; WRKY18; disease resistance; SA; W box;
WBOXATNPR1	908	(+)	TTGAC	S000390	11449049, 11910004, 10785665, 12068113, 11101835	NPR1; WRKY; WRKY18; disease resistance; SA; W box;
WBOXATNPR1	964	(-)	TTGAC	S000390	11449049, 11910004, 10785665, 12068113, 11101835	NPR1; WRKY; WRKY18; disease resistance; SA; W box;
WBOXATNPR1	1393	(-)	TTGAC	S000390	11449049, 11910004, 10785665, 12068113, 11101835	NPR1; WRKY; WRKY18; disease resistance; SA; W box;
WBOXATNPR1	1649	(+)	TTGAC	S000390	11449049, 11910004, 10785665, 12068113, 11101835	NPR1; WRKY; WRKY18; disease resistance; SA; W box;
WBOXATNPR1	2029	(+)	TTGAC	S000390	11449049, 11910004, 10785665, 12068113, 11101835	NPR1; WRKY; WRKY18; disease resistance; SA; W box;
SEBFCONSSTPR10A	264	(-)	YTGTCWC	S000391	10476078, 16270233, 15829602, 10810148, 15328536, 15047898, 12036261	ARF (auxin response factor) binding site found in the promoters of primary/early auxin response genes of Arabidopsis thaliana
SEBFCONSSTPR10A	1813	(+)	YTGTCWC	S000391	10476078, 16270233, 15829602, 10810148, 15328536, 15047898, 12036262	ARF (auxin response factor) binding site found in the promoters of primary/early auxin response genes of Arabidopsis thaliana
-10PEHVPSBD	1003	(-)	TATTCT	S000392	11587507	"-10 promoter element" found in the barley (H.v.) chloroplast psbD gene promoter; Involved in the expression of the plastid gene psbD which encodes a photosystem II reaction center chlorophyll-binding protein that is activated by blue, white or UV-A light
-10PEHVPSBD	1070	(-)	TATTCT	S000392	11587507	"-10 promoter element" found in the barley (H.v.) chloroplast psbD gene promoter; Involved in the expression of the plastid gene psbD which encodes a photosystem II reaction center chlorophyll-binding protein that is activated by blue, white or UV-A light
-10PEHVPSBD	1093	(+)	TATTCT	S000392	11587507	"-10 promoter element" found in the barley (H.v.) chloroplast psbD gene promoter; Involved in the expression of the plastid gene psbD which encodes a photosystem II reaction center chlorophyll-binding protein that is activated by blue, white or UV-A light
-10PEHVPSBD	1284	(-)	TATTCT	S000392	11587507	"-10 promoter element" found in the barley (H.v.) chloroplast psbD gene promoter; Involved in the expression of the plastid gene psbD which encodes a photosystem II reaction center chlorophyll-binding protein that is activated by blue, white or UV-A light
-10PEHVPSBD	2189	(+)	TATTCT	S000392	11587507	"-10 promoter element" found in the barley (H.v.) chloroplast psbD gene promoter; Involved in the expression of the plastid gene psbD which encodes a photosystem II reaction center chlorophyll-binding protein that is activated by blue, white or UV-A light
-10PEHVPSBD	2249	(-)	TATTCT	S000392	11587507	"-10 promoter element" found in the barley (H.v.) chloroplast psbD gene promoter; Involved in the expression of the plastid gene psbD which encodes a photosystem II reaction center chlorophyll-binding protein that is activated by blue, white or UV-A light
INRNTPSADB	297	(-)	YTCANTYY	S000395	12060222	"Inr (initiator)" elements found in the tobacco psaDb gene promoter without TATA boxes; Light-responsive transcription of psaDb depends on Inr, but not TATA box
INRNTPSADB	604	(+)	YTCANTYY	S000395	12060222	"Inr (initiator)" elements found in the tobacco psaDb gene promoter without TATA boxes; Light-responsive transcription of psaDb depends on Inr, but not TATA box
INRNTPSADB	1103	(+)	YTCANTYY	S000395	12060222	"Inr (initiator)" elements found in the tobacco psaDb gene promoter without TATA boxes; Light-responsive transcription of psaDb depends on Inr, but not TATA box
INRNTPSADB	2051	(-)	YTCANTYY	S000395	12060222	"Inr (initiator)" elements found in the tobacco psaDb gene promoter without TATA boxes; Light-responsive transcription of psaDb depends on Inr, but not TATA box
INRNTPSADB	2081	(-)	YTCANTYY	S000395	12060222	"Inr (initiator)" elements found in the tobacco psaDb gene promoter without TATA boxes; Light-responsive transcription of psaDb depends on Inr, but not TATA box
TATABOXOSPAL	523	(+)	TATTTAA	S000400	11971135	Binding site for OsTBP2, found in the promoter of rice pal gene encoding phenylalanine ammonia-lyase
TATABOXOSPAL	651	(+)	TATTTAA	S000400	11971135	Binding site for OsTBP2, found in the promoter of rice pal gene encoding phenylalanine ammonia-lyase
TATABOXOSPAL	1180	(+)	TATTTAA	S000400	11971135	Binding site for OsTBP2, found in the promoter of rice pal gene encoding phenylalanine ammonia-lyase
TATABOXOSPAL	1239	(-)	TATTTAA	S000400	11971135	Binding site for OsTBP2, found in the promoter of rice pal gene encoding phenylalanine ammonia-lyase
TATABOXOSPAL	1340	(+)	TATTTAA	S000400	11971135	Binding site for OsTBP2, found in the promoter of rice pal gene encoding phenylalanine ammonia-lyase
TATABOXOSPAL	1343	(-)	TATTTAA	S000400	11971135	Binding site for OsTBP2, found in the promoter of rice pal gene encoding phenylalanine ammonia-lyase
TATABOXOSPAL	1503	(-)	TATTTAA	S000400	11971135	Binding site for OsTBP2, found in the promoter of rice pal gene encoding phenylalanine ammonia-lyase
TATABOXOSPAL	1572	(-)	TATTTAA	S000400	11971135	Binding site for OsTBP2, found in the promoter of rice pal gene encoding phenylalanine ammonia-lyase
TATCCAOSAMY	373	(-)	TATCCA	S000403	12172034, 9553059, 16905658	"TATCCA" element found in alpha-amylase promoters of rice (O.s.) at positions ca.90 to 150bp upstream of the transcription start sites; Binding sites of OsMYBS1, OsMYBS2 and OsMYBS3 which mediate sugar and hormone regulation of alpha-amylase gene expression
TATCCAOSAMY	970	(-)	TATCCA	S000403	12172034, 9553059, 16905658	"TATCCA" element found in alpha-amylase promoters of rice (O.s.) at positions ca.90 to 150bp upstream of the transcription start sites; Binding sites of OsMYBS1, OsMYBS2 and OsMYBS3 which mediate sugar and hormone regulation of alpha-amylase gene expression
TATCCAOSAMY	2277	(-)	TATCCA	S000403	12172034, 9553059, 16905658	"TATCCA" element found in alpha-amylase promoters of rice (O.s.) at positions ca.90 to 150bp upstream of the transcription start sites; Binding sites of OsMYBS1, OsMYBS2 and OsMYBS3 which mediate sugar and hormone regulation of alpha-amylase gene expression
MYCCONSENSUSAT	543	(-)	CANNTG	S000407	12509522, 12672693, 14673035, 15834008, 16214899, 15821875, 17015446	MYC recognition site found in the promoters of the dehydration-responsive gene rd22 and many other genes in Arabidopsis
MYCCONSENSUSAT	543	(+)	CANNTG	S000407	12509522, 12672693, 14673035, 15834008, 16214899, 15821875, 17015447	MYC recognition site found in the promoters of the dehydration-responsive gene rd22 and many other genes in Arabidopsis
MYCCONSENSUSAT	735	(-)	CANNTG	S000407	12509522, 12672693, 14673035, 15834008, 16214899, 15821875, 17015448	MYC recognition site found in the promoters of the dehydration-responsive gene rd22 and many other genes in Arabidopsis
MYCCONSENSUSAT	735	(+)	CANNTG	S000407	12509522, 12672693, 14673035, 15834008, 16214899, 15821875, 17015449	MYC recognition site found in the promoters of the dehydration-responsive gene rd22 and many other genes in Arabidopsis
MYCCONSENSUSAT	966	(-)	CANNTG	S000407	12509522, 12672693, 14673035, 15834008, 16214899, 15821875, 17015450	MYC recognition site found in the promoters of the dehydration-responsive gene rd22 and many other genes in Arabidopsis
MYCCONSENSUSAT	966	(+)	CANNTG	S000407	12509522, 12672693, 14673035, 15834008, 16214899, 15821875, 17015451	MYC recognition site found in the promoters of the dehydration-responsive gene rd22 and many other genes in Arabidopsis
MYB1AT	547	(-)	WAACCA	S000408	12509522	MYB recognition site found in the promoters of the dehydration-responsive gene rd22 and many other genes in Arabidopsis; W=A/T
MYB1AT	1253	(+)	WAACCA	S000408	12509522	MYB recognition site found in the promoters of the dehydration-responsive gene rd22 and many other genes in Arabidopsis; W=A/T
MYB1AT	1380	(+)	WAACCA	S000408	12509522	MYB recognition site found in the promoters of the dehydration-responsive gene rd22 and many other genes in Arabidopsis; W=A/T
MYB1AT	1518	(-)	WAACCA	S000408	12509522	MYB recognition site found in the promoters of the dehydration-responsive gene rd22 and many other genes in Arabidopsis; W=A/T
MYB1AT	1685	(-)	WAACCA	S000408	12509522	MYB recognition site found in the promoters of the dehydration-responsive gene rd22 and many other genes in Arabidopsis; W=A/T
MYB2CONSENSUSAT	899	(+)	YAACKG	S000409	12787245	"CAREs (CAACTC regulatory elements)" found in the promoter region of a cystein proteinase (REP-1) gene in rice
ABRELATERD1	2111	(+)	ACGTG	S000414	12535340, 16463099	ABRE-like sequence (from -199 to -195) required for etiolation-induced expression of erd1 (early responsive to dehydration) in Arabidopsis
ABRELATERD1	2208	(-)	ACGTG	S000414	12535340, 16463099	ABRE-like sequence (from -199 to -195) required for etiolation-induced expression of erd1 (early responsive to dehydration) in Arabidopsis
ACGTATERD1	1680	(-)	ACGT	S000415	12535340	ACGT sequence (from -155 to -152) required for etiolation-induced expression of erd1 (early responsive to dehydration) in Arabidopsis
ACGTATERD1	1680	(+)	ACGT	S000415	12535340	ACGT sequence (from -155 to -152) required for etiolation-induced expression of erd1 (early responsive to dehydration) in Arabidopsis
ACGTATERD1	2111	(-)	ACGT	S000415	12535340	ACGT sequence (from -155 to -152) required for etiolation-induced expression of erd1 (early responsive to dehydration) in Arabidopsis
ACGTATERD1	2111	(+)	ACGT	S000415	12535340	ACGT sequence (from -155 to -152) required for etiolation-induced expression of erd1 (early responsive to dehydration) in Arabidopsis
ACGTATERD1	2209	(-)	ACGT	S000415	12535340	ACGT sequence (from -155 to -152) required for etiolation-induced expression of erd1 (early responsive to dehydration) in Arabidopsis
ACGTATERD1	2209	(+)	ACGT	S000415	12535340	ACGT sequence (from -155 to -152) required for etiolation-induced expression of erd1 (early responsive to dehydration) in Arabidopsis
TATCCACHVAL21	2276	(-)	TATCCAC	S000416	12535346, 15611149	"TATCCAC box" is a part of the conserved cis-acting response complex (GARC) that most often contain three sequence motifs, the TAACAAA box (see S000181), or GA-responsive element (GARE); the pyrimidine box, CCTTTT
CAREOSREP1	690	(+)	CAACTC	S000421	12787245	"CAREs (CAACTC regulatory elements)" found in the promoter region of a cystein proteinase (REP-1) gene in rice
CAREOSREP1	826	(-)	CAACTC	S000421	12787245	"CAREs (CAACTC regulatory elements)" found in the promoter region of a cystein proteinase (REP-1) gene in rice
CAREOSREP1	1451	(-)	CAACTC	S000421	12787245	"CAREs (CAACTC regulatory elements)" found in the promoter region of a cystein proteinase (REP-1) gene in rice
IBOXCORENT	228	(+)	GATAAGR	S000424	11950971	"I-box core motif" in the CAMs (conserved DNA modular arrays) associated with light-responsive promoter regions
CARGCW8GAT	865	(-)	CWWWWWWWWG	S000431	12743119, 16616581	A variant of CArG motif (see S000404), with a longer A/T-rich core; Binding site for AGL15 (AGAMOUS-like 15); W=A/T
CARGCW8GAT	865	(+)	CWWWWWWWWG	S000431	12743119, 16616581	A variant of CArG motif (see S000404), with a longer A/T-rich core; Binding site for AGL15 (AGAMOUS-like 15); W=A/T
CARGCW8GAT	939	(-)	CWWWWWWWWG	S000431	12743119, 16616581	A variant of CArG motif (see S000404), with a longer A/T-rich core; Binding site for AGL15 (AGAMOUS-like 15); W=A/T
CARGCW8GAT	939	(+)	CWWWWWWWWG	S000431	12743119, 16616581	A variant of CArG motif (see S000404), with a longer A/T-rich core; Binding site for AGL15 (AGAMOUS-like 15); W=A/T
CARGCW8GAT	1047	(-)	CWWWWWWWWG	S000431	12743119, 16616581	A variant of CArG motif (see S000404), with a longer A/T-rich core; Binding site for AGL15 (AGAMOUS-like 15); W=A/T
CARGCW8GAT	1047	(+)	CWWWWWWWWG	S000431	12743119, 16616581	A variant of CArG motif (see S000404), with a longer A/T-rich core; Binding site for AGL15 (AGAMOUS-like 15); W=A/T
CARGCW8GAT	2312	(-)	CWWWWWWWWG	S000431	12743119, 16616581	A variant of CArG motif (see S000404), with a longer A/T-rich core; Binding site for AGL15 (AGAMOUS-like 15); W=A/T
CARGCW8GAT	2312	(+)	CWWWWWWWWG	S000431	12743119, 16616581	A variant of CArG motif (see S000404), with a longer A/T-rich core; Binding site for AGL15 (AGAMOUS-like 15); W=A/T
BP5OSWX	2109	(+)	CAACGTG	S000436	12837949	GARE (GA-responsive element); Occurrence of GARE in GA-inducible, GA-responsible, and GA-nonresponsive genes found in Arabidopsis seed germination was 20, 18, and 12%, respectively
GAREAT	1152	(-)	TAACAAR	S000439	12837949	GARE (GA-responsive element); Occurrence of GARE in GA-inducible, GA-responsible, and GA-nonresponsive genes found in Arabidopsis seed germination was 20, 18, and 12%, respectively
GAREAT	1984	(+)	TAACAAR	S000439	12837949	GARE (GA-responsive element); Occurrence of GARE in GA-inducible, GA-responsible, and GA-nonresponsive genes found in Arabidopsis seed germination was 20, 18, and 12%, respectively
GAREAT	1994	(-)	TAACAAR	S000439	12837949	GARE (GA-responsive element); Occurrence of GARE in GA-inducible, GA-responsible, and GA-nonresponsive genes found in Arabidopsis seed germination was 20, 18, and 12%, respectively
WBOXHVISO1	22	(-)	TGACT	S000442	S000442	A novel WRKY transcription factor, SUSIBA2, participates in sugar signaling in barley by binding to the sugar-responsive elements of the iso1 promoter
WBOXHVISO1	432	(-)	TGACT	S000442	S000442	A novel WRKY transcription factor, SUSIBA2, participates in sugar signaling in barley by binding to the sugar-responsive elements of the iso1 promoter
WBOXHVISO1	641	(-)	TGACT	S000442	S000442	A novel WRKY transcription factor, SUSIBA2, participates in sugar signaling in barley by binding to the sugar-responsive elements of the iso1 promoter
WBOXHVISO1	832	(+)	TGACT	S000442	S000442	A novel WRKY transcription factor, SUSIBA2, participates in sugar signaling in barley by binding to the sugar-responsive elements of the iso1 promoter
WBOXHVISO1	1392	(-)	TGACT	S000442	S000442	A novel WRKY transcription factor, SUSIBA2, participates in sugar signaling in barley by binding to the sugar-responsive elements of the iso1 promoter
WBOXHVISO1	1605	(-)	TGACT	S000442	S000442	A novel WRKY transcription factor, SUSIBA2, participates in sugar signaling in barley by binding to the sugar-responsive elements of the iso1 promoter
WBOXHVISO1	1650	(+)	TGACT	S000442	S000442	A novel WRKY transcription factor, SUSIBA2, participates in sugar signaling in barley by binding to the sugar-responsive elements of the iso1 promoter
MYB1LEPR	713	(-)	GTTAGTT	S000443	14630974	Tomato Pti4 (ERF) regulates defence-related gene expression via GCC box and non-GCC box cis elements (Myb1 (GTTAGTT), G box (CACGTG))
WRKY71OS	23	(-)	TGAC	S000447	15047897, 15618416, 10469648, 10785665	WRKY; GA; MYB; W box; TGAC; PR proteins;
WRKY71OS	433	(-)	TGAC	S000447	15047897, 15618416, 10469648, 10785665	WRKY; GA; MYB; W box; TGAC; PR proteins;
WRKY71OS	642	(-)	TGAC	S000447	15047897, 15618416, 10469648, 10785665	WRKY; GA; MYB; W box; TGAC; PR proteins;
WRKY71OS	832	(+)	TGAC	S000447	15047897, 15618416, 10469648, 10785665	WRKY; GA; MYB; W box; TGAC; PR proteins;
WRKY71OS	851	(-)	TGAC	S000447	15047897, 15618416, 10469648, 10785665	WRKY; GA; MYB; W box; TGAC; PR proteins;
WRKY71OS	860	(+)	TGAC	S000447	15047897, 15618416, 10469648, 10785665	WRKY; GA; MYB; W box; TGAC; PR proteins;
WRKY71OS	909	(+)	TGAC	S000447	15047897, 15618416, 10469648, 10785665	WRKY; GA; MYB; W box; TGAC; PR proteins;
WRKY71OS	964	(-)	TGAC	S000447	15047897, 15618416, 10469648, 10785665	WRKY; GA; MYB; W box; TGAC; PR proteins;
WRKY71OS	1393	(-)	TGAC	S000447	15047897, 15618416, 10469648, 10785665	WRKY; GA; MYB; W box; TGAC; PR proteins;
WRKY71OS	1606	(-)	TGAC	S000447	15047897, 15618416, 10469648, 10785665	WRKY; GA; MYB; W box; TGAC; PR proteins;
WRKY71OS	1650	(+)	TGAC	S000447	15047897, 15618416, 10469648, 10785665	WRKY; GA; MYB; W box; TGAC; PR proteins;
WRKY71OS	2030	(+)	TGAC	S000447	15047897, 15618416, 10469648, 10785665	WRKY; GA; MYB; W box; TGAC; PR proteins;
CACTFTPPCA1	2	(-)	YACT	S000449	15100398	cis-Regulatory elements for mesophyll-specific gene expression in the C4 plant Flaveria trinervia, the promoter of the C4 phosphoenolpyruvate carboxylase gene
CACTFTPPCA1	128	(+)	YACT	S000449	15100398	cis-Regulatory elements for mesophyll-specific gene expression in the C4 plant Flaveria trinervia, the promoter of the C4 phosphoenolpyruvate carboxylase gene
CACTFTPPCA1	192	(-)	YACT	S000449	15100398	cis-Regulatory elements for mesophyll-specific gene expression in the C4 plant Flaveria trinervia, the promoter of the C4 phosphoenolpyruvate carboxylase gene
CACTFTPPCA1	241	(-)	YACT	S000449	15100398	cis-Regulatory elements for mesophyll-specific gene expression in the C4 plant Flaveria trinervia, the promoter of the C4 phosphoenolpyruvate carboxylase gene
CACTFTPPCA1	269	(-)	YACT	S000449	15100398	cis-Regulatory elements for mesophyll-specific gene expression in the C4 plant Flaveria trinervia, the promoter of the C4 phosphoenolpyruvate carboxylase gene
CACTFTPPCA1	299	(-)	YACT	S000449	15100398	cis-Regulatory elements for mesophyll-specific gene expression in the C4 plant Flaveria trinervia, the promoter of the C4 phosphoenolpyruvate carboxylase gene
CACTFTPPCA1	424	(+)	YACT	S000449	15100398	cis-Regulatory elements for mesophyll-specific gene expression in the C4 plant Flaveria trinervia, the promoter of the C4 phosphoenolpyruvate carboxylase gene
CACTFTPPCA1	439	(+)	YACT	S000449	15100398	cis-Regulatory elements for mesophyll-specific gene expression in the C4 plant Flaveria trinervia, the promoter of the C4 phosphoenolpyruvate carboxylase gene
CACTFTPPCA1	444	(+)	YACT	S000449	15100398	cis-Regulatory elements for mesophyll-specific gene expression in the C4 plant Flaveria trinervia, the promoter of the C4 phosphoenolpyruvate carboxylase gene
CACTFTPPCA1	532	(+)	YACT	S000449	15100398	cis-Regulatory elements for mesophyll-specific gene expression in the C4 plant Flaveria trinervia, the promoter of the C4 phosphoenolpyruvate carboxylase gene
CACTFTPPCA1	575	(-)	YACT	S000449	15100398	cis-Regulatory elements for mesophyll-specific gene expression in the C4 plant Flaveria trinervia, the promoter of the C4 phosphoenolpyruvate carboxylase gene
CACTFTPPCA1	806	(+)	YACT	S000449	15100398	cis-Regulatory elements for mesophyll-specific gene expression in the C4 plant Flaveria trinervia, the promoter of the C4 phosphoenolpyruvate carboxylase gene
CACTFTPPCA1	844	(-)	YACT	S000449	15100398	cis-Regulatory elements for mesophyll-specific gene expression in the C4 plant Flaveria trinervia, the promoter of the C4 phosphoenolpyruvate carboxylase gene
CACTFTPPCA1	854	(-)	YACT	S000449	15100398	cis-Regulatory elements for mesophyll-specific gene expression in the C4 plant Flaveria trinervia, the promoter of the C4 phosphoenolpyruvate carboxylase gene
CACTFTPPCA1	953	(+)	YACT	S000449	15100398	cis-Regulatory elements for mesophyll-specific gene expression in the C4 plant Flaveria trinervia, the promoter of the C4 phosphoenolpyruvate carboxylase gene
CACTFTPPCA1	995	(+)	YACT	S000449	15100398	cis-Regulatory elements for mesophyll-specific gene expression in the C4 plant Flaveria trinervia, the promoter of the C4 phosphoenolpyruvate carboxylase gene
CACTFTPPCA1	1017	(+)	YACT	S000449	15100398	cis-Regulatory elements for mesophyll-specific gene expression in the C4 plant Flaveria trinervia, the promoter of the C4 phosphoenolpyruvate carboxylase gene
CACTFTPPCA1	1246	(+)	YACT	S000449	15100398	cis-Regulatory elements for mesophyll-specific gene expression in the C4 plant Flaveria trinervia, the promoter of the C4 phosphoenolpyruvate carboxylase gene
CACTFTPPCA1	1257	(+)	YACT	S000449	15100398	cis-Regulatory elements for mesophyll-specific gene expression in the C4 plant Flaveria trinervia, the promoter of the C4 phosphoenolpyruvate carboxylase gene
CACTFTPPCA1	1333	(+)	YACT	S000449	15100398	cis-Regulatory elements for mesophyll-specific gene expression in the C4 plant Flaveria trinervia, the promoter of the C4 phosphoenolpyruvate carboxylase gene
CACTFTPPCA1	1376	(-)	YACT	S000449	15100398	cis-Regulatory elements for mesophyll-specific gene expression in the C4 plant Flaveria trinervia, the promoter of the C4 phosphoenolpyruvate carboxylase gene
CACTFTPPCA1	1446	(-)	YACT	S000449	15100398	cis-Regulatory elements for mesophyll-specific gene expression in the C4 plant Flaveria trinervia, the promoter of the C4 phosphoenolpyruvate carboxylase gene
CACTFTPPCA1	1657	(+)	YACT	S000449	15100398	cis-Regulatory elements for mesophyll-specific gene expression in the C4 plant Flaveria trinervia, the promoter of the C4 phosphoenolpyruvate carboxylase gene
CACTFTPPCA1	1805	(-)	YACT	S000449	15100398	cis-Regulatory elements for mesophyll-specific gene expression in the C4 plant Flaveria trinervia, the promoter of the C4 phosphoenolpyruvate carboxylase gene
CACTFTPPCA1	1837	(-)	YACT	S000449	15100398	cis-Regulatory elements for mesophyll-specific gene expression in the C4 plant Flaveria trinervia, the promoter of the C4 phosphoenolpyruvate carboxylase gene
CACTFTPPCA1	1939	(-)	YACT	S000449	15100398	cis-Regulatory elements for mesophyll-specific gene expression in the C4 plant Flaveria trinervia, the promoter of the C4 phosphoenolpyruvate carboxylase gene
CACTFTPPCA1	1945	(+)	YACT	S000449	15100398	cis-Regulatory elements for mesophyll-specific gene expression in the C4 plant Flaveria trinervia, the promoter of the C4 phosphoenolpyruvate carboxylase gene
CACTFTPPCA1	1971	(-)	YACT	S000449	15100398	cis-Regulatory elements for mesophyll-specific gene expression in the C4 plant Flaveria trinervia, the promoter of the C4 phosphoenolpyruvate carboxylase gene
CACTFTPPCA1	2044	(+)	YACT	S000449	15100398	cis-Regulatory elements for mesophyll-specific gene expression in the C4 plant Flaveria trinervia, the promoter of the C4 phosphoenolpyruvate carboxylase gene
CACTFTPPCA1	2053	(-)	YACT	S000449	15100398	cis-Regulatory elements for mesophyll-specific gene expression in the C4 plant Flaveria trinervia, the promoter of the C4 phosphoenolpyruvate carboxylase gene
CACTFTPPCA1	2057	(-)	YACT	S000449	15100398	cis-Regulatory elements for mesophyll-specific gene expression in the C4 plant Flaveria trinervia, the promoter of the C4 phosphoenolpyruvate carboxylase gene
CACTFTPPCA1	2059	(+)	YACT	S000449	15100398	cis-Regulatory elements for mesophyll-specific gene expression in the C4 plant Flaveria trinervia, the promoter of the C4 phosphoenolpyruvate carboxylase gene
CACTFTPPCA1	2243	(+)	YACT	S000449	15100398	cis-Regulatory elements for mesophyll-specific gene expression in the C4 plant Flaveria trinervia, the promoter of the C4 phosphoenolpyruvate carboxylase gene
CACTFTPPCA1	2267	(+)	YACT	S000449	15100398	cis-Regulatory elements for mesophyll-specific gene expression in the C4 plant Flaveria trinervia, the promoter of the C4 phosphoenolpyruvate carboxylase gene
CACTFTPPCA1	2294	(+)	YACT	S000449	15100398	cis-Regulatory elements for mesophyll-specific gene expression in the C4 plant Flaveria trinervia, the promoter of the C4 phosphoenolpyruvate carboxylase gene
PREATPRODH	285	(+)	ACTCAT	S000450	12376638, 15047879, 16810321	"PRE (Pro- or hypoosmolarity-responsive element) found in the promoter region of proline dehydrogenase (ProDH) gene in Arabidopsis
PREATPRODH	572	(-)	ACTCAT	S000450	12376638, 15047879, 16810322	"PRE (Pro- or hypoosmolarity-responsive element) found in the promoter region of proline dehydrogenase (ProDH) gene in Arabidopsis
PREATPRODH	1936	(-)	ACTCAT	S000450	12376638, 15047879, 16810323	"PRE (Pro- or hypoosmolarity-responsive element) found in the promoter region of proline dehydrogenase (ProDH) gene in Arabidopsis
GT1GMSCAM4	172	(+)	GAAAAA	S000453	15310827	"GT-1 motif" found in the promoter of soybean (Glycine max) CaM isoform, SCaM-4; Plays a role in pathogen- and salt-induced SCaM-4 gene expression
GT1GMSCAM4	181	(+)	GAAAAA	S000453	15310827	"GT-1 motif" found in the promoter of soybean (Glycine max) CaM isoform, SCaM-4; Plays a role in pathogen- and salt-induced SCaM-4 gene expression
GT1GMSCAM4	466	(+)	GAAAAA	S000453	15310827	"GT-1 motif" found in the promoter of soybean (Glycine max) CaM isoform, SCaM-4; Plays a role in pathogen- and salt-induced SCaM-4 gene expression
GT1GMSCAM4	702	(-)	GAAAAA	S000453	15310827	"GT-1 motif" found in the promoter of soybean (Glycine max) CaM isoform, SCaM-4; Plays a role in pathogen- and salt-induced SCaM-4 gene expression
GT1GMSCAM4	883	(-)	GAAAAA	S000453	15310827	"GT-1 motif" found in the promoter of soybean (Glycine max) CaM isoform, SCaM-4; Plays a role in pathogen- and salt-induced SCaM-4 gene expression
GT1GMSCAM4	1352	(+)	GAAAAA	S000453	15310827	"GT-1 motif" found in the promoter of soybean (Glycine max) CaM isoform, SCaM-4; Plays a role in pathogen- and salt-induced SCaM-4 gene expression
GT1GMSCAM4	1918	(-)	GAAAAA	S000453	15310827	"GT-1 motif" found in the promoter of soybean (Glycine max) CaM isoform, SCaM-4; Plays a role in pathogen- and salt-induced SCaM-4 gene expression
GT1GMSCAM4	2014	(-)	GAAAAA	S000453	15310827	"GT-1 motif" found in the promoter of soybean (Glycine max) CaM isoform, SCaM-4; Plays a role in pathogen- and salt-induced SCaM-4 gene expression
GT1GMSCAM4	2020	(+)	GAAAAA	S000453	15310827	"GT-1 motif" found in the promoter of soybean (Glycine max) CaM isoform, SCaM-4; Plays a role in pathogen- and salt-induced SCaM-4 gene expression
ARR1AT	101	(-)	NGATT	S000454	11135105, 15258171	"ARR1-binding element" found in Arabidopsis; ARR1 is a response regulator; N=G/A/C/T; AGATT is found in the promoter of rice non-symbiotic haemoglobin-2 (NSHB) gene (Ross et al., 2004)
ARR1AT	220	(+)	NGATT	S000454	11135105, 15258171	"ARR1-binding element" found in Arabidopsis; ARR1 is a response regulator; N=G/A/C/T; AGATT is found in the promoter of rice non-symbiotic haemoglobin-2 (NSHB) gene (Ross et al., 2004)
ARR1AT	245	(+)	NGATT	S000454	11135105, 15258171	"ARR1-binding element" found in Arabidopsis; ARR1 is a response regulator; N=G/A/C/T; AGATT is found in the promoter of rice non-symbiotic haemoglobin-2 (NSHB) gene (Ross et al., 2004)
ARR1AT	303	(-)	NGATT	S000454	11135105, 15258171	"ARR1-binding element" found in Arabidopsis; ARR1 is a response regulator; N=G/A/C/T; AGATT is found in the promoter of rice non-symbiotic haemoglobin-2 (NSHB) gene (Ross et al., 2004)
ARR1AT	356	(-)	NGATT	S000454	11135105, 15258171	"ARR1-binding element" found in Arabidopsis; ARR1 is a response regulator; N=G/A/C/T; AGATT is found in the promoter of rice non-symbiotic haemoglobin-2 (NSHB) gene (Ross et al., 2004)
ARR1AT	362	(-)	NGATT	S000454	11135105, 15258171	"ARR1-binding element" found in Arabidopsis; ARR1 is a response regulator; N=G/A/C/T; AGATT is found in the promoter of rice non-symbiotic haemoglobin-2 (NSHB) gene (Ross et al., 2004)
ARR1AT	564	(+)	NGATT	S000454	11135105, 15258171	"ARR1-binding element" found in Arabidopsis; ARR1 is a response regulator; N=G/A/C/T; AGATT is found in the promoter of rice non-symbiotic haemoglobin-2 (NSHB) gene (Ross et al., 2004)
ARR1AT	661	(-)	NGATT	S000454	11135105, 15258171	"ARR1-binding element" found in Arabidopsis; ARR1 is a response regulator; N=G/A/C/T; AGATT is found in the promoter of rice non-symbiotic haemoglobin-2 (NSHB) gene (Ross et al., 2004)
ARR1AT	740	(+)	NGATT	S000454	11135105, 15258171	"ARR1-binding element" found in Arabidopsis; ARR1 is a response regulator; N=G/A/C/T; AGATT is found in the promoter of rice non-symbiotic haemoglobin-2 (NSHB) gene (Ross et al., 2004)
ARR1AT	781	(-)	NGATT	S000454	11135105, 15258171	"ARR1-binding element" found in Arabidopsis; ARR1 is a response regulator; N=G/A/C/T; AGATT is found in the promoter of rice non-symbiotic haemoglobin-2 (NSHB) gene (Ross et al., 2004)
ARR1AT	1173	(-)	NGATT	S000454	11135105, 15258171	"ARR1-binding element" found in Arabidopsis; ARR1 is a response regulator; N=G/A/C/T; AGATT is found in the promoter of rice non-symbiotic haemoglobin-2 (NSHB) gene (Ross et al., 2004)
ARR1AT	1222	(+)	NGATT	S000454	11135105, 15258171	"ARR1-binding element" found in Arabidopsis; ARR1 is a response regulator; N=G/A/C/T; AGATT is found in the promoter of rice non-symbiotic haemoglobin-2 (NSHB) gene (Ross et al., 2004)
ARR1AT	1316	(+)	NGATT	S000454	11135105, 15258171	"ARR1-binding element" found in Arabidopsis; ARR1 is a response regulator; N=G/A/C/T; AGATT is found in the promoter of rice non-symbiotic haemoglobin-2 (NSHB) gene (Ross et al., 2004)
ARR1AT	1717	(-)	NGATT	S000454	11135105, 15258171	"ARR1-binding element" found in Arabidopsis; ARR1 is a response regulator; N=G/A/C/T; AGATT is found in the promoter of rice non-symbiotic haemoglobin-2 (NSHB) gene (Ross et al., 2004)
ARR1AT	1765	(+)	NGATT	S000454	11135105, 15258171	"ARR1-binding element" found in Arabidopsis; ARR1 is a response regulator; N=G/A/C/T; AGATT is found in the promoter of rice non-symbiotic haemoglobin-2 (NSHB) gene (Ross et al., 2004)
ARR1AT	1872	(+)	NGATT	S000454	11135105, 15258171	"ARR1-binding element" found in Arabidopsis; ARR1 is a response regulator; N=G/A/C/T; AGATT is found in the promoter of rice non-symbiotic haemoglobin-2 (NSHB) gene (Ross et al., 2004)
ARR1AT	1898	(+)	NGATT	S000454	11135105, 15258171	"ARR1-binding element" found in Arabidopsis; ARR1 is a response regulator; N=G/A/C/T; AGATT is found in the promoter of rice non-symbiotic haemoglobin-2 (NSHB) gene (Ross et al., 2004)
ARR1AT	2070	(-)	NGATT	S000454	11135105, 15258171	"ARR1-binding element" found in Arabidopsis; ARR1 is a response regulator; N=G/A/C/T; AGATT is found in the promoter of rice non-symbiotic haemoglobin-2 (NSHB) gene (Ross et al., 2004)
ARR1AT	2121	(+)	NGATT	S000454	11135105, 15258171	"ARR1-binding element" found in Arabidopsis; ARR1 is a response regulator; N=G/A/C/T; AGATT is found in the promoter of rice non-symbiotic haemoglobin-2 (NSHB) gene (Ross et al., 2004)
WBOXNTERF3	22	(-)	TGACY	S000457	15509567	W box" found in the promoter region of a transcriptional repressor ERF3 gene in tobacco; May be involved in activation of ERF3 gene by wounding; (Nishiuchi et al., 2004)
WBOXNTERF3	432	(-)	TGACY	S000457	15509567	W box" found in the promoter region of a transcriptional repressor ERF3 gene in tobacco; May be involved in activation of ERF3 gene by wounding; (Nishiuchi et al., 2004)
WBOXNTERF3	641	(-)	TGACY	S000457	15509567	W box" found in the promoter region of a transcriptional repressor ERF3 gene in tobacco; May be involved in activation of ERF3 gene by wounding; (Nishiuchi et al., 2004)
WBOXNTERF3	832	(+)	TGACY	S000457	15509567	W box" found in the promoter region of a transcriptional repressor ERF3 gene in tobacco; May be involved in activation of ERF3 gene by wounding; (Nishiuchi et al., 2004)
WBOXNTERF3	850	(-)	TGACY	S000457	15509567	W box" found in the promoter region of a transcriptional repressor ERF3 gene in tobacco; May be involved in activation of ERF3 gene by wounding; (Nishiuchi et al., 2004)
WBOXNTERF3	860	(+)	TGACY	S000457	15509567	W box" found in the promoter region of a transcriptional repressor ERF3 gene in tobacco; May be involved in activation of ERF3 gene by wounding; (Nishiuchi et al., 2004)
WBOXNTERF3	963	(-)	TGACY	S000457	15509567	W box" found in the promoter region of a transcriptional repressor ERF3 gene in tobacco; May be involved in activation of ERF3 gene by wounding; (Nishiuchi et al., 2004)
WBOXNTERF3	1392	(-)	TGACY	S000457	15509567	W box" found in the promoter region of a transcriptional repressor ERF3 gene in tobacco; May be involved in activation of ERF3 gene by wounding; (Nishiuchi et al., 2004)
WBOXNTERF3	1605	(-)	TGACY	S000457	15509567	W box" found in the promoter region of a transcriptional repressor ERF3 gene in tobacco; May be involved in activation of ERF3 gene by wounding; (Nishiuchi et al., 2004)
WBOXNTERF3	1650	(+)	TGACY	S000457	15509567	W box" found in the promoter region of a transcriptional repressor ERF3 gene in tobacco; May be involved in activation of ERF3 gene by wounding; (Nishiuchi et al., 2004)
WBOXNTERF3	2030	(+)	TGACY	S000457	15509567	W box" found in the promoter region of a transcriptional repressor ERF3 gene in tobacco; May be involved in activation of ERF3 gene by wounding; (Nishiuchi et al., 2004)
T/GBOXATPIN2	2110	(+)	AACGTG	S000458	15231736	"T/G-box" found in tomato proteinase inhibitor II (pin2) and leucine aminopeptidase (LAP) genes; Involved in jasmonate (JA) induction of these genes; bHLH-Leu zipper JAMYC2 and JAMYC10 proteins specifically recognaize this motif
P1BS	374	(-)	GNATATNC	S000459	11511543, 15020637, 15542491	PHR1-binding sequence found in the upstream regions of phosphate starvation responsive genes from several plant species; phr1 (phosphate starvation response 1) gene codes for PHR1 protein related to PSR1 gene in C. reinhardtii
P1BS	374	(+)	GNATATNC	S000459	11511543, 15020637, 15542492	PHR1-binding sequence found in the upstream regions of phosphate starvation responsive genes from several plant species; phr1 (phosphate starvation response 1) gene codes for PHR1 protein related to PSR1 gene in C. reinhardtii
NODCON1GM	225	(+)	AAAGAT	S000461	3822835, 2338938	One of two putative nodulin consensus sequences
NODCON1GM	945	(+)	AAAGAT	S000461	3822835, 2338938	One of two putative nodulin consensus sequences
NODCON1GM	1870	(+)	AAAGAT	S000461	3822835, 2338938	One of two putative nodulin consensus sequences
NODCON2GM	90	(-)	CTCTT	S000462	3822835, 2338938	One of two putative nodulin consensus sequences
NODCON2GM	262	(-)	CTCTT	S000462	3822835, 2338938	One of two putative nodulin consensus sequences
NODCON2GM	905	(+)	CTCTT	S000462	3822835, 2338938	One of two putative nodulin consensus sequences
NODCON2GM	983	(-)	CTCTT	S000462	3822835, 2338938	One of two putative nodulin consensus sequences
NODCON2GM	1389	(-)	CTCTT	S000462	3822835, 2338938	One of two putative nodulin consensus sequences
NODCON2GM	2097	(-)	CTCTT	S000462	3822835, 2338938	One of two putative nodulin consensus sequences
LECPLEACS2	1542	(+)	TAAAATAT	S000465	15749766	Core element in LeCp (tomato Cys protease) binding cis-element (from -715 to -675) in LeAcs2 gene
LECPLEACS2	2176	(-)	TAAAATAT	S000465	15749766	Core element in LeCp (tomato Cys protease) binding cis-element (from -715 to -675) in LeAcs2 gene
LECPLEACS2	2182	(+)	TAAAATAT	S000465	15749766	Core element in LeCp (tomato Cys protease) binding cis-element (from -715 to -675) in LeAcs2 gene
OSE1ROOTNODULE	225	(+)	AAAGAT	S000467	14714869, 15668224	One of the consensus sequence motifs of organ-specific elements (OSE) characteristic of the promoters activated in infected cells of root nodules
OSE1ROOTNODULE	945	(+)	AAAGAT	S000467	14714869, 15668225	One of the consensus sequence motifs of organ-specific elements (OSE) characteristic of the promoters activated in infected cells of root nodules
OSE1ROOTNODULE	1870	(+)	AAAGAT	S000467	14714869, 15668226	One of the consensus sequence motifs of organ-specific elements (OSE) characteristic of the promoters activated in infected cells of root nodules
OSE2ROOTNODULE	90	(-)	CTCTT	S000468	14714869, 15668224	One of the consensus sequence motifs of organ-specific elements (OSE) characteristic of the promoters activated in infected cells of root nodules
OSE2ROOTNODULE	262	(-)	CTCTT	S000468	14714869, 15668224	One of the consensus sequence motifs of organ-specific elements (OSE) characteristic of the promoters activated in infected cells of root nodules
OSE2ROOTNODULE	905	(+)	CTCTT	S000468	14714869, 15668224	One of the consensus sequence motifs of organ-specific elements (OSE) characteristic of the promoters activated in infected cells of root nodules
OSE2ROOTNODULE	983	(-)	CTCTT	S000468	14714869, 15668224	One of the consensus sequence motifs of organ-specific elements (OSE) characteristic of the promoters activated in infected cells of root nodules
OSE2ROOTNODULE	1389	(-)	CTCTT	S000468	14714869, 15668224	One of the consensus sequence motifs of organ-specific elements (OSE) characteristic of the promoters activated in infected cells of root nodules
OSE2ROOTNODULE	2097	(-)	CTCTT	S000468	14714869, 15668224	One of the consensus sequence motifs of organ-specific elements (OSE) characteristic of the promoters activated in infected cells of root nodules
SREATMSD	233	(-)	TTATCC	S000470	15908603	"sugar-repressive element (SRE)" found in 272 of the 1592 down-regulated genes after main stem decapitation in Arabidopsis
SREATMSD	971	(-)	TTATCC	S000470	15908603	"sugar-repressive element (SRE)" found in 272 of the 1592 down-regulated genes after main stem decapitation in Arabidopsis
SREATMSD	2278	(-)	TTATCC	S000470	15908603	"sugar-repressive element (SRE)" found in 272 of the 1592 down-regulated genes after main stem decapitation in Arabidopsis
UP1ATMSD	987	(+)	GGCCCAWWW	S000471	15908603	"Up1" motif found in 162 of the 1184 up-regulated genes after main stem decapitation in Arabidopsis; W=A/T
SITEIIATCYTC	987	(-)	TGGGCY	S000474	16113211, 16760496	"Site II element" found in the promoter regions of cytochrome genes (Cytc-1, Cytc-2) in Arabidopsis; Located between -147 and -156 from the translational starts sites (Welchen et al., 2005) Y=C/T
ANAERO2CONSENSUS	385	(-)	AGCAGC	S000478	16027132	One of 16 motifs found in silico in promoters of 13 anaerobic DE genes involved in the fermentative pathway
SORLIP1AT	39	(+)	GCCAC	S000482	14681527, 16284311	Over-represented in light-induced cotyledon and root common genes and root-specific genes (Jiao et al. 2005)
SORLIP1AT	161	(+)	GCCAC	S000482	14681527, 16284311	Over-represented in light-induced cotyledon and root common genes and root-specific genes (Jiao et al. 2005)
SORLIP1AT	2292	(+)	GCCAC	S000482	14681527, 16284311	Over-represented in light-induced cotyledon and root common genes and root-specific genes (Jiao et al. 2005)
SORLIP2AT	987	(-)	GGGCC	S000483	14681527	One of "Sequences Over-Represented in Light-Induced Promoters (SORLIPs) in Arabidopsis; Computationally identified phyA-induced motifs
SORLREP3AT	1073	(-)	TGTATATAT	S000488	14681527	One of "Sequences Over-Represented in Light-Repressed Promoters (SORLREPs) in Arabidopsis; Computationally identified phyA-repressed motifs
CPBCSPOR	1833	(+)	TATTAG	S000491	16244912	The sequence critical for Cytokinin-enhanced Protein Binding in vitro, found in -490 to -340 of the promoter of the cucumber (CS) POR (NADPH-protochlorophyllide reductase) gene
CPBCSPOR	1856	(-)	TATTAG	S000491	16244912	The sequence critical for Cytokinin-enhanced Protein Binding in vitro, found in -490 to -340 of the promoter of the cucumber (CS) POR (NADPH-protochlorophyllide reductase) gene
CPBCSPOR	1967	(+)	TATTAG	S000491	16244912	The sequence critical for Cytokinin-enhanced Protein Binding in vitro, found in -490 to -340 of the promoter of the cucumber (CS) POR (NADPH-protochlorophyllide reductase) gene
CURECORECR	443	(-)	GTAC	S000493	10692397, 11842150, 7780310, 16352720	GTAC is the core of a CuRE (copper-response element) found in DE Cyc6 and Cpx1 genes in Chlamydomonas
CURECORECR	443	(+)	GTAC	S000493	10692397, 11842150, 7780310, 16352720	GTAC is the core of a CuRE (copper-response element) found in DE Cyc6 and Cpx1 genes in Chlamydomonas
CURECORECR	1838	(-)	GTAC	S000493	10692397, 11842150, 7780310, 16352720	GTAC is the core of a CuRE (copper-response element) found in DE Cyc6 and Cpx1 genes in Chlamydomonas
CURECORECR	1838	(+)	GTAC	S000493	10692397, 11842150, 7780310, 16352720	GTAC is the core of a CuRE (copper-response element) found in DE Cyc6 and Cpx1 genes in Chlamydomonas
CURECORECR	1972	(-)	GTAC	S000493	10692397, 11842150, 7780310, 16352720	GTAC is the core of a CuRE (copper-response element) found in DE Cyc6 and Cpx1 genes in Chlamydomonas
CURECORECR	1972	(+)	GTAC	S000493	10692397, 11842150, 7780310, 16352720	GTAC is the core of a CuRE (copper-response element) found in DE Cyc6 and Cpx1 genes in Chlamydomonas
CURECORECR	2058	(-)	GTAC	S000493	10692397, 11842150, 7780310, 16352720	GTAC is the core of a CuRE (copper-response element) found in DE Cyc6 and Cpx1 genes in Chlamydomonas
CURECORECR	2058	(+)	GTAC	S000493	10692397, 11842150, 7780310, 16352720	GTAC is the core of a CuRE (copper-response element) found in DE Cyc6 and Cpx1 genes in Chlamydomonas
BIHD1OS	909	(-)	TGTCA	S000498	16163610	Binding site of OsBIHD1, a rice BELL homeodomain transcription factor
SURECOREATSULTR11	138	(+)	GAGAC	S000499	15842617	Core of sulfur-responsive element (SURE) found in the promoter of SULTR1;1 high-affinity sulfate transporter gene in Arabidopsis; SURE contains auxin response factor (ARF) binding sequence(GAGACA)
SURECOREATSULTR11	264	(+)	GAGAC	S000499	15842617	Core of sulfur-responsive element (SURE) found in the promoter of SULTR1;1 high-affinity sulfate transporter gene in Arabidopsis; SURE contains auxin response factor (ARF) binding sequence(GAGACA)
SURECOREATSULTR11	1064	(-)	GAGAC	S000499	15842617	Core of sulfur-responsive element (SURE) found in the promoter of SULTR1;1 high-affinity sulfate transporter gene in Arabidopsis; SURE contains auxin response factor (ARF) binding sequence(GAGACA)
SURECOREATSULTR11	1815	(-)	GAGAC	S000499	15842617	Core of sulfur-responsive element (SURE) found in the promoter of SULTR1;1 high-affinity sulfate transporter gene in Arabidopsis; SURE contains auxin response factor (ARF) binding sequence(GAGACA)
PRECONSCRHSP70A	1056	(+)	SCGAYNRNNNNNNNNNNNNNNNHD	S000506	16971458	Consensus sequence of PRE (plastid response element) in the promoters of HSP70A in Chlamydomonas; Involved in induction of HSP70A gene by both MgProto and light; S=G/C; Y=C/T; R=A/G; H=T/C/A; D=A/T/G
WBOXNTCHN48	850	(-)	CTGACY	S000508	15358520	"W box" identified in the region between -125 and -69 of a tobacco class I basic chitinase gene CHN48; NtWRKY1, NtWRKY2 and NtWRKY4 bound to W box; NtWRKYs possibly involved in elicitor-respsonsive transcription of defense genes in tobacco; Y=C/T
RHERPATEXPA7	2111	(-)	KCACGW	S000512	17098810	"Right part of RHEs (Root Hair-specific cis-Elements)" conserved among the Arabidopsis thaliana A7 (AtEXPA7) orthologous (and paralogous) genes from diverse angiosperm species with different hair distribution patterns; K=G/T; W=T/A
RHERPATEXPA7	2207	(+)	KCACGW	S000512	17098810	"Right part of RHEs (Root Hair-specific cis-Elements)" conserved among the Arabidopsis thaliana A7 (AtEXPA7) orthologous (and paralogous) genes from diverse angiosperm species with different hair distribution patterns; K=G/T; W=T/A
